# Supplementary material for: A protracted cholera outbreak in Nairobi City County accentuated by mass gathering events, Kenya, 2017
Source: PLoS One. 2024 Aug 29;19(8):e0297324. doi: 10.1371/journal.pone.0297324 (PMC11361576; doi:10.1371/journal.pone.0297324)
Supplement: S1 File — (XLSX) [file pone.0297324.s001.xlsx]

## Sheet: cleaned line list
ID	Admission status	Sex	Age category	Age	AgeCat	Residence	Outbreak setting	Care seeking	Outcome
1	OP	M	≥ 5	39	21-65	Nairobi	Community	≥ 24 hours	Alive
2	OP	F	< 5	4	2-5	Nairobi	Community	≥ 24 hours	Alive
3	OP	F	≥ 5	30	21-65	Nairobi	Community	≥ 24 hours	Alive
4	OP	M	≥ 5	43	21-65	Not Nairobi	Community	≥ 24 hours	Alive
5	OP	F	≥ 5	48	21-65	Nairobi	Community	≥ 24 hours	Alive
6	OP	M	≥ 5	53	21-65	Nairobi	Community	≥ 24 hours	Alive
7	OP	F	≥ 5	12	6-14	Nairobi	Community	≥ 24 hours	Alive
8	OP	M	≥ 5	43	21-65	Nairobi	Community	≥ 24 hours	Alive
9	OP	F	< 5	4	2-5	Nairobi	Mass gathering	< 24 hours	Alive
10	OP	F	≥ 5	27	21-65	Nairobi	Mass gathering	< 24 hours	Alive
11	OP	F	≥ 5	33	21-65	Nairobi	Mass gathering	< 24 hours	Alive
12	OP	F	≥ 5	18	15-20	Nairobi	Community	< 24 hours	Dead
13	OP	F	≥ 5	47	21-65	Nairobi	Mass gathering	< 24 hours	Alive
14	OP	F	≥ 5	80	>65	Nairobi	Mass gathering	< 24 hours	Alive
15	OP	F	≥ 5	18	15-20	Nairobi	Mass gathering	< 24 hours	Alive
16	OP	F	≥ 5	35	21-65	Nairobi	Mass gathering	< 24 hours	Alive
17	OP	M	≥ 5	35	21-65	Nairobi	Mass gathering	< 24 hours	Alive
18	OP	M	≥ 5	23	21-65	Nairobi	Mass gathering	< 24 hours	Alive
19	OP	M	< 5	2	2-5	Nairobi	Mass gathering	< 24 hours	Alive
20	OP	M	≥ 5	26	21-65	Nairobi	Mass gathering	< 24 hours	Alive
21	OP	M	≥ 5	8	6-14	Nairobi	Mass gathering	< 24 hours	Alive
22	OP	M	≥ 5	68	>65	Nairobi	Mass gathering	< 24 hours	Alive
23	OP	M	≥ 5	14	6-14	Nairobi	Mass gathering	< 24 hours	Alive
24	OP	M	≥ 5	15	15-20	Nairobi	Mass gathering	< 24 hours	Alive
25	OP	M	≥ 5	13	6-14	Nairobi	Mass gathering	< 24 hours	Alive
26	OP	M	≥ 5	16	15-20	Nairobi	Mass gathering	< 24 hours	Alive
27	OP	M	≥ 5	15	15-20	Nairobi	Community	< 24 hours	Alive
28	OP	M	≥ 5	16	15-20	Nairobi	Community	< 24 hours	Alive
29	OP	M	≥ 5	27	21-65	Nairobi	Community	< 24 hours	Alive
30	OP	M	≥ 5	30	21-65	Nairobi	Community	< 24 hours	Alive
31	OP	M	≥ 5	32	21-65	Nairobi	Community	< 24 hours	Alive
32	OP	M	≥ 5	27	21-65	Nairobi	Community	< 24 hours	Alive
33	OP	M	≥ 5	24	21-65	Nairobi	Community	< 24 hours	Alive
34	OP	M	≥ 5	19	15-20	Nairobi	Community	< 24 hours	Alive
35	OP	M	< 5	2	2-5	Nairobi	Community	< 24 hours	Alive
36	OP	M	< 5	3	2-5	Nairobi	Community	< 24 hours	Alive
37	OP	M	≥ 5	5	2-5	Nairobi	Community	< 24 hours	Alive
38	OP	M	≥ 5	47	21-65	Nairobi	Community	< 24 hours	Alive
39	OP	M	≥ 5	47	21-65	Nairobi	Community	< 24 hours	Alive
40	OP	M	≥ 5	70	>65	Nairobi	Community	< 24 hours	Alive
41	IP	M	≥ 5	9	6-14	Nairobi	Community	≥ 24 hours	Alive
42	IP	M	≥ 5	47	21-65	Nairobi	Community	≥ 24 hours	Alive
43	OP	M	≥ 5	35	21-65	Nairobi	Mass gathering	≥ 24 hours	Alive
44	OP	M	≥ 5	23	21-65	Nairobi	Mass gathering	< 24 hours	Alive
45	OP	M	< 5	2	2-5	Nairobi	Mass gathering	≥ 24 hours	Alive
46	OP	M	≥ 5	26	21-65	Nairobi	Mass gathering	≥ 24 hours	Alive
47	OP	M	≥ 5	8	6-14	Nairobi	Mass gathering	< 24 hours	Alive
48	OP	M	≥ 5	68	>65	Nairobi	Mass gathering	≥ 24 hours	Alive
49	OP	M	≥ 5	27	21-65	Nairobi	Mass gathering	< 24 hours	Alive
50	OP	M	≥ 5	31	21-65	Nairobi	Mass gathering	< 24 hours	Alive
51	OP	M	≥ 5	29	21-65	Nairobi	Mass gathering	≥ 24 hours	Alive
52	IP	F	≥ 5	42	21-65	Nairobi	Community	< 24 hours	Dead
53	OP	M	≥ 5	27	21-65	Nairobi	Mass gathering	≥ 24 hours	Alive
54	OP	M	≥ 5	28	21-65	Nairobi	Mass gathering	≥ 24 hours	Alive
55	OP	M	≥ 5	37	21-65	Nairobi	Mass gathering	≥ 24 hours	Alive
56	IP	M	≥ 5	27	21-65	Nairobi	Community	≥ 24 hours	Alive
57	OP	M	≥ 5	22	21-65	Nairobi	Mass gathering	≥ 24 hours	Alive
58	OP	M	≥ 5	48	21-65	Nairobi	Mass gathering	≥ 24 hours	Alive
59	OP	M	≥ 5	23	21-65	Nairobi	Mass gathering	≥ 24 hours	Alive
60	IP	F	≥ 5	47	21-65	Nairobi	Community	≥ 24 hours	Dead
61	OP	M	≥ 5	23	21-65	Nairobi	Mass gathering	≥ 24 hours	Alive
62	OP	M	≥ 5	32	21-65	Nairobi	Mass gathering	≥ 24 hours	Alive
63	OP	M	≥ 5	40	21-65	Nairobi	Mass gathering	≥ 24 hours	Alive
64	OP	M	≥ 5	53	21-65	Nairobi	Mass gathering	≥ 24 hours	Alive
65	OP	M	≥ 5	31	21-65	Nairobi	Mass gathering	≥ 24 hours	Alive
66	OP	M	≥ 5	24	21-65	Nairobi	Mass gathering	≥ 24 hours	Alive
67	OP	M	≥ 5	19	15-20	Nairobi	Mass gathering	≥ 24 hours	Alive
68	OP	M	≥ 5	26	21-65	Nairobi	Community	≥ 24 hours	Alive
69	OP	M	< 5	1	<2	Nairobi	Community	≥ 24 hours	Alive
70	OP	M	≥ 5	10	6-14	Nairobi	Community	≥ 24 hours	Alive
71	OP	M	≥ 5	47	21-65	Nairobi	Community	≥ 24 hours	Alive
72	OP	M	≥ 5	27	21-65	Nairobi	Community	≥ 24 hours	Alive
73	OP	M	≥ 5	30	21-65	Nairobi	Community	< 24 hours	Alive
74	OP	M	≥ 5	20	15-20	Nairobi	Community	< 24 hours	Alive
75	OP	M	≥ 5	16	15-20	Nairobi	Community	< 24 hours	Alive
76	OP	M	≥ 5	17	15-20	Nairobi	Community	< 24 hours	Alive
77	OP	M	≥ 5	17	15-20	Nairobi	Community	< 24 hours	Alive
78	OP	M	< 5	1.25	<2	Nairobi	Community	≥ 24 hours	Alive
79	OP	M	< 5	1.8	<2	Nairobi	Community	≥ 24 hours	Alive
80	OP	M	< 5	3	2-5	Nairobi	Community	≥ 24 hours	Alive
81	OP	M	≥ 5	47	21-65	Nairobi	Community	< 24 hours	Alive
82	OP	M	< 5	4	2-5	Nairobi	Community	< 24 hours	Alive
83	OP	M	≥ 5	27	21-65	Nairobi	Community	< 24 hours	Alive
84	OP	M	≥ 5	70	>65	Nairobi	Community	≥ 24 hours	Alive
85	OP	M	≥ 5	10	6-14	Nairobi	Community	< 24 hours	Alive
86	OP	M	≥ 5	27	21-65	Nairobi	Community	≥ 24 hours	Alive
87	OP	M	≥ 5	35	21-65	Nairobi	Community	≥ 24 hours	Alive
88	OP	M	≥ 5	30	21-65	Nairobi	Community	< 24 hours	Alive
89	OP	M	< 5	1.8	<2	Nairobi	Community	< 24 hours	Alive
90	OP	M	≥ 5	37	21-65	Nairobi	Community	≥ 24 hours	Alive
91	OP	M	≥ 5	21	21-65	Nairobi	Community	≥ 24 hours	Alive
92	OP	M	≥ 5	9	6-14	Nairobi	Community	≥ 24 hours	Alive
93	OP	M	≥ 5	9	6-14	Nairobi	Community	< 24 hours	Alive
94	OP	M	≥ 5	47	21-65	Nairobi	Community	< 24 hours	Alive
95	OP	M	≥ 5	35	21-65	Nairobi	Community	< 24 hours	Alive
96	OP	M	≥ 5	23	21-65	Nairobi	Community	< 24 hours	Alive
97	OP	M	< 5	2	2-5	Nairobi	Community	≥ 24 hours	Alive
98	OP	M	≥ 5	26	21-65	Nairobi	Community	≥ 24 hours	Alive
99	OP	M	≥ 5	8	6-14	Nairobi	Community	< 24 hours	Alive
100	OP	M	≥ 5	68	>65	Nairobi	Community	≥ 24 hours	Alive
101	OP	M	≥ 5	27	21-65	Nairobi	Community	< 24 hours	Alive
102	OP	M	≥ 5	31	21-65	Nairobi	Community	< 24 hours	Alive
103	OP	M	≥ 5	29	21-65	Nairobi	Community	≥ 24 hours	Alive
104	OP	M	≥ 5	42	21-65	Nairobi	Community	< 24 hours	Alive
105	OP	M	≥ 5	35	21-65	Nairobi	Community	< 24 hours	Alive
106	OP	M	≥ 5	27	21-65	Nairobi	Community	≥ 24 hours	Alive
107	OP	M	≥ 5	28	21-65	Nairobi	Community	< 24 hours	Alive
108	OP	M	≥ 5	38	21-65	Nairobi	Community	< 24 hours	Alive
109	OP	M	≥ 5	34	21-65	Nairobi	Community	< 24 hours	Alive
110	OP	M	≥ 5	36	21-65	Nairobi	Community	≥ 24 hours	Alive
111	OP	M	≥ 5	32	21-65	Nairobi	Community	< 24 hours	Alive
112	OP	M	≥ 5	24	21-65	Nairobi	Community	< 24 hours	Alive
113	OP	M	≥ 5	26	21-65	Nairobi	Community	≥ 24 hours	Dead
114	OP	M	≥ 5	45	21-65	Nairobi	Community	≥ 24 hours	Alive
115	OP	M	≥ 5	38	21-65	Nairobi	Community	≥ 24 hours	Alive
116	OP	M	≥ 5	24	21-65	Nairobi	Community	< 24 hours	Dead
117	OP	M	≥ 5	23	21-65	Nairobi	Community	≥ 24 hours	Alive
118	OP	M	≥ 5	28	21-65	Nairobi	Community	< 24 hours	Alive
119	OP	M	≥ 5	40	21-65	Nairobi	Community	< 24 hours	Alive
120	OP	M	≥ 5	45	21-65	Nairobi	Community	< 24 hours	Dead
121	OP	M	≥ 5	64	21-65	Nairobi	Community	< 24 hours	Alive
122	OP	M	< 5	2	2-5	Nairobi	Community	< 24 hours	Alive
123	OP	M	≥ 5	22	21-65	Nairobi	Community	< 24 hours	Dead
124	OP	M	≥ 5	22	21-65	Nairobi	Community	< 24 hours	Alive
125	OP	M	≥ 5	38	21-65	Nairobi	Community	< 24 hours	Alive
126	OP	M	≥ 5	38	21-65	Not Nairobi	Community	< 24 hours	Alive
127	OP	M	≥ 5	23	21-65	Nairobi	Community	< 24 hours	Alive
128	OP	M	≥ 5	46	21-65	Nairobi	Community	< 24 hours	Alive
129	OP	M	≥ 5	18	15-20	Nairobi	Community	≥ 24 hours	Alive
130	OP	M	< 5	2	2-5	Nairobi	Community	≥ 24 hours	Alive
131	OP	M	≥ 5	26	21-65	Nairobi	Community	< 24 hours	Alive
132	OP	F	≥ 5	30	21-65	Nairobi	Community	≥ 24 hours	Alive
133	OP	F	≥ 5	68	>65	Not Nairobi	Community	≥ 24 hours	Alive
134	OP	F	< 5	2.2	2-5	Nairobi	Community	≥ 24 hours	Alive
135	OP	F	≥ 5	25	21-65	Nairobi	Community	≥ 24 hours	Alive
136	OP	F	≥ 5	21	21-65	Nairobi	Community	≥ 24 hours	Alive
137	OP	F	≥ 5	26	21-65	Nairobi	Community	≥ 24 hours	Alive
138	OP	M	≥ 5	27	21-65	Nairobi	Community	≥ 24 hours	Alive
139	OP	M	≥ 5	16	15-20	Nairobi	Community	≥ 24 hours	Alive
140	OP	M	≥ 5	28	21-65	Nairobi	Community	≥ 24 hours	Alive
141	OP	M	≥ 5	10	6-14	Nairobi	Community	≥ 24 hours	Alive
142	OP	M	< 5	2	2-5	Nairobi	Community	≥ 24 hours	Alive
143	OP	M	≥ 5	33	21-65	Nairobi	Community	≥ 24 hours	Alive
144	OP	M	≥ 5	28	21-65	Nairobi	Community	≥ 24 hours	Alive
145	OP	M	≥ 5	38	21-65	Nairobi	Community	≥ 24 hours	Alive
146	OP	M	≥ 5	32	21-65	Nairobi	Community	≥ 24 hours	Alive
147	OP	M	≥ 5	41	21-65	Nairobi	Community	< 24 hours	Alive
148	OP	M	≥ 5	52	21-65	Nairobi	Community	< 24 hours	Alive
149	OP	M	≥ 5	28	21-65	Nairobi	Community	≥ 24 hours	Alive
150	OP	M	≥ 5	47	21-65	Nairobi	Community	≥ 24 hours	Alive
151	OP	M	≥ 5	26	21-65	Nairobi	Community	≥ 24 hours	Alive
152	OP	M	≥ 5	59	21-65	Nairobi	Community	≥ 24 hours	Alive
153	OP	M	≥ 5	40	21-65	Nairobi	Mass gathering	≥ 24 hours	Alive
154	OP	F	≥ 5	39	21-65	Nairobi	Mass gathering	≥ 24 hours	Alive
155	OP	F	≥ 5	31	21-65	Nairobi	Mass gathering	< 24 hours	Alive
156	OP	F	≥ 5	48	21-65	Nairobi	Mass gathering	< 24 hours	Alive
157	OP	F	≥ 5	27	21-65	Nairobi	Mass gathering	< 24 hours	Alive
158	OP	F	≥ 5	31	21-65	Nairobi	Mass gathering	< 24 hours	Alive
159	OP	F	≥ 5	45	21-65	Nairobi	Mass gathering	< 24 hours	Alive
160	OP	F	≥ 5	50	21-65	Nairobi	Mass gathering	< 24 hours	Alive
161	OP	F	≥ 5	43	21-65	Nairobi	Mass gathering	< 24 hours	Alive
162	OP	F	≥ 5	37	21-65	Nairobi	Mass gathering	< 24 hours	Alive
163	OP	F	≥ 5	29	21-65	Nairobi	Mass gathering	< 24 hours	Alive
164	OP	F	≥ 5	42	21-65	Nairobi	Mass gathering	< 24 hours	Alive
165	OP	F	≥ 5	40	21-65	Nairobi	Mass gathering	< 24 hours	Alive
166	OP	F	≥ 5	32	21-65	Nairobi	Mass gathering	< 24 hours	Alive
167	OP	F	≥ 5	35	21-65	Nairobi	Mass gathering	< 24 hours	Alive
168	OP	F	≥ 5	28	21-65	Nairobi	Mass gathering	< 24 hours	Alive
169	OP	F	≥ 5	53	21-65	Nairobi	Mass gathering	< 24 hours	Alive
170	OP	F	≥ 5	24	21-65	Nairobi	Mass gathering	< 24 hours	Alive
171	OP	F	≥ 5	36	21-65	Nairobi	Mass gathering	< 24 hours	Alive
172	OP	F	≥ 5	50	21-65	Nairobi	Mass gathering	< 24 hours	Alive
173	OP	F	≥ 5	43	21-65	Nairobi	Mass gathering	< 24 hours	Alive
174	OP	F	≥ 5	37	21-65	Nairobi	Mass gathering	< 24 hours	Alive
175	OP	F	≥ 5	29	21-65	Nairobi	Mass gathering	< 24 hours	Alive
176	OP	F	≥ 5	42	21-65	Nairobi	Mass gathering	< 24 hours	Alive
177	OP	F	≥ 5	40	21-65	Nairobi	Mass gathering	< 24 hours	Alive
178	OP	F	≥ 5	32	21-65	Nairobi	Mass gathering	< 24 hours	Alive
179	OP	F	≥ 5	35	21-65	Nairobi	Mass gathering	< 24 hours	Alive
180	OP	F	≥ 5	27	21-65	Nairobi	Mass gathering	< 24 hours	Alive
181	OP	F	≥ 5	31	21-65	Nairobi	Mass gathering	< 24 hours	Alive
182	OP	F	≥ 5	45	21-65	Nairobi	Mass gathering	< 24 hours	Alive
183	OP	F	≥ 5	50	21-65	Nairobi	Mass gathering	< 24 hours	Alive
184	OP	F	≥ 5	28	21-65	Nairobi	Mass gathering	< 24 hours	Alive
185	OP	F	≥ 5	53	21-65	Nairobi	Mass gathering	< 24 hours	Alive
186	OP	F	≥ 5	24	21-65	Nairobi	Mass gathering	< 24 hours	Alive
187	OP	F	≥ 5	36	21-65	Nairobi	Mass gathering	< 24 hours	Alive
188	OP	F	≥ 5	50	21-65	Nairobi	Mass gathering	< 24 hours	Alive
189	OP	F	≥ 5	43	21-65	Nairobi	Mass gathering	< 24 hours	Alive
190	OP	F	≥ 5	37	21-65	Nairobi	Mass gathering	< 24 hours	Alive
191	OP	F	≥ 5	29	21-65	Nairobi	Mass gathering	< 24 hours	Alive
192	OP	F	≥ 5	42	21-65	Nairobi	Mass gathering	< 24 hours	Alive
193	OP	F	≥ 5	40	21-65	Nairobi	Mass gathering	< 24 hours	Alive
194	OP	F	≥ 5	32	21-65	Nairobi	Mass gathering	< 24 hours	Alive
195	OP	F	≥ 5	35	21-65	Nairobi	Mass gathering	< 24 hours	Alive
196	OP	F	≥ 5	28	21-65	Nairobi	Mass gathering	< 24 hours	Alive
197	OP	F	≥ 5	33	21-65	Nairobi	Mass gathering	< 24 hours	Alive
198	OP	F	≥ 5	37	21-65	Nairobi	Mass gathering	< 24 hours	Alive
199	OP	F	≥ 5	52	21-65	Nairobi	Mass gathering	< 24 hours	Alive
200	OP	F	≥ 5	39	21-65	Nairobi	Mass gathering	< 24 hours	Alive
201	OP	F	≥ 5	35	21-65	Nairobi	Mass gathering	< 24 hours	Alive
202	OP	F	≥ 5	43	21-65	Nairobi	Mass gathering	< 24 hours	Alive
203	OP	F	≥ 5	44	21-65	Nairobi	Mass gathering	< 24 hours	Alive
204	OP	F	≥ 5	49	21-65	Nairobi	Mass gathering	< 24 hours	Alive
205	OP	F	≥ 5	29	21-65	Nairobi	Mass gathering	< 24 hours	Alive
206	OP	F	≥ 5	30	21-65	Nairobi	Mass gathering	< 24 hours	Alive
207	OP	F	≥ 5	38	21-65	Nairobi	Mass gathering	< 24 hours	Alive
208	OP	F	≥ 5	50	21-65	Nairobi	Mass gathering	< 24 hours	Alive
209	OP	F	≥ 5	45	21-65	Nairobi	Mass gathering	< 24 hours	Alive
210	OP	F	≥ 5	27	21-65	Nairobi	Mass gathering	< 24 hours	Alive
211	OP	F	≥ 5	43	21-65	Nairobi	Mass gathering	< 24 hours	Alive
212	OP	F	≥ 5	47	21-65	Nairobi	Mass gathering	< 24 hours	Alive
213	OP	F	≥ 5	31	21-65	Nairobi	Mass gathering	< 24 hours	Alive
214	OP	F	≥ 5	36	21-65	Nairobi	Mass gathering	< 24 hours	Alive
215	OP	F	≥ 5	33	21-65	Nairobi	Mass gathering	< 24 hours	Alive
216	OP	F	≥ 5	29	21-65	Nairobi	Mass gathering	< 24 hours	Alive
217	OP	F	≥ 5	26	21-65	Nairobi	Mass gathering	< 24 hours	Alive
218	OP	F	≥ 5	40	21-65	Nairobi	Mass gathering	< 24 hours	Alive
219	OP	F	≥ 5	35	21-65	Nairobi	Mass gathering	< 24 hours	Alive
220	OP	F	≥ 5	31	21-65	Nairobi	Mass gathering	< 24 hours	Alive
221	OP	F	≥ 5	36	21-65	Nairobi	Mass gathering	< 24 hours	Alive
222	OP	F	≥ 5	34	21-65	Nairobi	Mass gathering	< 24 hours	Alive
223	OP	F	≥ 5	42	21-65	Nairobi	Mass gathering	< 24 hours	Alive
224	OP	F	≥ 5	29	21-65	Nairobi	Mass gathering	< 24 hours	Alive
225	OP	F	≥ 5	32	21-65	Nairobi	Mass gathering	< 24 hours	Alive
226	OP	F	≥ 5	43	21-65	Nairobi	Mass gathering	< 24 hours	Alive
227	OP	F	≥ 5	47	21-65	Nairobi	Mass gathering	< 24 hours	Alive
228	OP	F	≥ 5	45	21-65	Nairobi	Mass gathering	< 24 hours	Alive
229	OP	F	≥ 5	39	21-65	Nairobi	Mass gathering	< 24 hours	Alive
230	OP	F	≥ 5	34	21-65	Nairobi	Mass gathering	< 24 hours	Alive
231	OP	F	≥ 5	36	21-65	Nairobi	Mass gathering	< 24 hours	Alive
232	OP	F	≥ 5	36	21-65	Nairobi	Mass gathering	< 24 hours	Alive
233	OP	F	≥ 5	35	21-65	Nairobi	Mass gathering	< 24 hours	Alive
234	OP	F	≥ 5	37	21-65	Nairobi	Mass gathering	< 24 hours	Alive
235	OP	F	≥ 5	31	21-65	Nairobi	Mass gathering	< 24 hours	Alive
236	OP	F	≥ 5	45	21-65	Nairobi	Mass gathering	< 24 hours	Alive
237	OP	F	≥ 5	46	21-65	Nairobi	Mass gathering	< 24 hours	Alive
238	OP	F	≥ 5	51	21-65	Nairobi	Mass gathering	< 24 hours	Alive
239	OP	F	≥ 5	53	21-65	Nairobi	Mass gathering	< 24 hours	Alive
240	OP	F	≥ 5	37	21-65	Nairobi	Mass gathering	< 24 hours	Alive
241	OP	F	≥ 5	39	21-65	Nairobi	Mass gathering	< 24 hours	Alive
242	OP	F	≥ 5	33	21-65	Nairobi	Mass gathering	< 24 hours	Alive
243	OP	F	≥ 5	42	21-65	Nairobi	Mass gathering	< 24 hours	Alive
244	OP	F	≥ 5	36	21-65	Nairobi	Community	< 24 hours	Alive
245	OP	F	≥ 5	36	21-65	Nairobi	Mass gathering	< 24 hours	Alive
246	OP	F	≥ 5	38	21-65	Nairobi	Mass gathering	< 24 hours	Alive
247	OP	F	≥ 5	40	21-65	Nairobi	Mass gathering	< 24 hours	Alive
248	OP	F	≥ 5	39	21-65	Nairobi	Mass gathering	< 24 hours	Alive
249	OP	F	≥ 5	31	21-65	Nairobi	Mass gathering	< 24 hours	Alive
250	OP	F	≥ 5	48	21-65	Nairobi	Mass gathering	< 24 hours	Alive
251	OP	F	≥ 5	27	21-65	Nairobi	Mass gathering	< 24 hours	Alive
252	OP	F	≥ 5	31	21-65	Nairobi	Mass gathering	< 24 hours	Alive
253	OP	F	≥ 5	45	21-65	Nairobi	Mass gathering	< 24 hours	Alive
254	OP	F	≥ 5	50	21-65	Nairobi	Mass gathering	< 24 hours	Alive
255	OP	F	≥ 5	43	21-65	Nairobi	Mass gathering	< 24 hours	Alive
256	OP	F	≥ 5	37	21-65	Nairobi	Mass gathering	< 24 hours	Alive
257	OP	F	≥ 5	29	21-65	Nairobi	Mass gathering	< 24 hours	Alive
258	OP	F	≥ 5	42	21-65	Nairobi	Mass gathering	< 24 hours	Alive
259	OP	F	≥ 5	40	21-65	Nairobi	Mass gathering	< 24 hours	Alive
260	OP	F	≥ 5	32	21-65	Nairobi	Mass gathering	< 24 hours	Alive
261	OP	F	≥ 5	35	21-65	Nairobi	Mass gathering	< 24 hours	Alive
262	OP	F	≥ 5	28	21-65	Nairobi	Mass gathering	< 24 hours	Alive
263	OP	F	≥ 5	53	21-65	Nairobi	Mass gathering	< 24 hours	Alive
264	OP	F	≥ 5	24	21-65	Nairobi	Mass gathering	< 24 hours	Alive
265	OP	F	≥ 5	36	21-65	Nairobi	Mass gathering	< 24 hours	Alive
266	OP	F	≥ 5	50	21-65	Nairobi	Mass gathering	< 24 hours	Alive
267	OP	F	≥ 5	43	21-65	Nairobi	Mass gathering	< 24 hours	Alive
268	OP	F	≥ 5	37	21-65	Nairobi	Mass gathering	< 24 hours	Alive
269	OP	F	≥ 5	45	21-65	Nairobi	Mass gathering	< 24 hours	Alive
270	OP	F	≥ 5	50	21-65	Nairobi	Mass gathering	< 24 hours	Alive
271	OP	F	≥ 5	43	21-65	Nairobi	Mass gathering	< 24 hours	Alive
272	OP	F	≥ 5	37	21-65	Nairobi	Mass gathering	< 24 hours	Alive
273	OP	F	≥ 5	29	21-65	Nairobi	Mass gathering	< 24 hours	Alive
274	OP	F	≥ 5	42	21-65	Nairobi	Mass gathering	< 24 hours	Alive
275	OP	F	≥ 5	40	21-65	Nairobi	Mass gathering	< 24 hours	Alive
276	OP	F	≥ 5	32	21-65	Nairobi	Mass gathering	< 24 hours	Alive
277	OP	F	≥ 5	35	21-65	Nairobi	Mass gathering	< 24 hours	Alive
278	OP	F	≥ 5	50	21-65	Nairobi	Mass gathering	< 24 hours	Alive
279	OP	F	≥ 5	43	21-65	Nairobi	Mass gathering	< 24 hours	Alive
280	OP	F	≥ 5	37	21-65	Nairobi	Community	< 24 hours	Alive
281	OP	F	≥ 5	45	21-65	Nairobi	Mass gathering	< 24 hours	Alive
282	OP	F	≥ 5	50	21-65	Nairobi	Mass gathering	< 24 hours	Alive
283	OP	F	≥ 5	43	21-65	Nairobi	Mass gathering	< 24 hours	Alive
284	OP	F	≥ 5	32	21-65	Nairobi	Mass gathering	< 24 hours	Alive
285	OP	F	≥ 5	38	21-65	Nairobi	Mass gathering	< 24 hours	Alive
286	OP	F	≥ 5	26	21-65	Nairobi	Community	< 24 hours	Alive
287	OP	F	≥ 5	34	21-65	Nairobi	Community	≥ 24 hours	Alive
288	OP	F	≥ 5	32	21-65	Nairobi	Community	< 24 hours	Alive
289	OP	F	≥ 5	37	21-65	Nairobi	Community	≥ 24 hours	Alive
290	OP	F	≥ 5	45	21-65	Nairobi	Community	≥ 24 hours	Alive
291	OP	F	≥ 5	42	21-65	Nairobi	Mass gathering	≥ 24 hours	Alive
292	OP	F	≥ 5	10	6-14	Nairobi	Community	< 24 hours	Alive
293	OP	F	≥ 5	13	6-14	Nairobi	Community	< 24 hours	Alive
294	OP	F	≥ 5	5	2-5	Nairobi	Community	≥ 24 hours	Alive
295	OP	F	≥ 5	40	21-65	Nairobi	Community	< 24 hours	Alive
296	OP	F	≥ 5	64	21-65	Nairobi	Community	< 24 hours	Alive
297	OP	F	≥ 5	53	21-65	Nairobi	Community	< 24 hours	Alive
298	OP	F	≥ 5	53	21-65	Nairobi	Community	< 24 hours	Alive
299	OP	F	≥ 5	38	21-65	Nairobi	Community	< 24 hours	Alive
300	OP	F	≥ 5	57	21-65	Nairobi	Community	< 24 hours	Alive
301	OP	F	≥ 5	52	21-65	Nairobi	Community	< 24 hours	Alive
302	OP	F	≥ 5	24	21-65	Nairobi	Community	< 24 hours	Alive
303	OP	F	≥ 5	28	21-65	Nairobi	Community	< 24 hours	Alive
304	OP	F	≥ 5	31	21-65	Nairobi	Community	< 24 hours	Alive
305	OP	F	≥ 5	20	15-20	Nairobi	Community	≥ 24 hours	Alive
306	OP	F	≥ 5	37	21-65	Not Nairobi	Community	≥ 24 hours	Alive
307	OP	F	≥ 5	21	21-65	Nairobi	Mass gathering	≥ 24 hours	Alive
308	OP	F	≥ 5	21	21-65	Nairobi	Mass gathering	< 24 hours	Alive
309	OP	F	≥ 5	19	15-20	Nairobi	Mass gathering	< 24 hours	Alive
310	OP	F	≥ 5	24	21-65	Nairobi	Mass gathering	≥ 24 hours	Alive
311	OP	F	≥ 5	21	21-65	Nairobi	Mass gathering	≥ 24 hours	Alive
312	OP	F	≥ 5	19	15-20	Nairobi	Mass gathering	< 24 hours	Alive
313	OP	F	≥ 5	18	15-20	Nairobi	Mass gathering	< 24 hours	Alive
314	OP	F	≥ 5	19	15-20	Nairobi	Mass gathering	≥ 24 hours	Alive
315	OP	F	≥ 5	18	15-20	Nairobi	Mass gathering	< 24 hours	Alive
316	OP	F	≥ 5	21	21-65	Nairobi	Mass gathering	< 24 hours	Alive
317	OP	F	≥ 5	22	21-65	Nairobi	Mass gathering	< 24 hours	Alive
318	OP	F	≥ 5	20	15-20	Nairobi	Mass gathering	< 24 hours	Alive
319	OP	F	≥ 5	21	21-65	Nairobi	Mass gathering	< 24 hours	Alive
320	OP	F	≥ 5	19	15-20	Nairobi	Mass gathering	< 24 hours	Alive
321	OP	F	≥ 5	24	21-65	Nairobi	Mass gathering	< 24 hours	Alive
322	OP	F	≥ 5	23	21-65	Nairobi	Mass gathering	≥ 24 hours	Alive
323	OP	F	≥ 5	27	21-65	Nairobi	Mass gathering	≥ 24 hours	Alive
324	OP	F	≥ 5	45	21-65	Nairobi	Mass gathering	< 24 hours	Alive
325	OP	M	≥ 5	40	21-65	Nairobi	Community	≥ 24 hours	Alive
326	OP	M	≥ 5	39	21-65	Nairobi	Community	< 24 hours	Alive
327	OP	M	≥ 5	36	21-65	Nairobi	Community	< 24 hours	Alive
328	OP	M	≥ 5	35	21-65	Nairobi	Community	≥ 24 hours	Alive
329	OP	F	≥ 5	27	21-65	Nairobi	Community	≥ 24 hours	Alive
330	OP	M	≥ 5	28	21-65	Nairobi	Community	< 24 hours	Alive
331	OP	M	≥ 5	37	21-65	Nairobi	Community	≥ 24 hours	Alive
332	OP	F	≥ 5	28	21-65	Nairobi	Community	< 24 hours	Alive
333	OP	M	≥ 5	51	21-65	Nairobi	Community	< 24 hours	Alive
334	OP	M	≥ 5	41	21-65	Nairobi	Community	< 24 hours	Alive
335	OP	F	≥ 5	45	21-65	Nairobi	Community	≥ 24 hours	Alive
336	OP	F	≥ 5	29	21-65	Nairobi	Community	≥ 24 hours	Alive
337	OP	M	≥ 5	48	21-65	Not Nairobi	Community	≥ 24 hours	Alive
338	OP	F	≥ 5	86	>65	Nairobi	Community	≥ 24 hours	Alive
339	OP	M	≥ 5	5	2-5	Nairobi	Community	≥ 24 hours	Alive
340	OP	M	≥ 5	49	21-65	Nairobi	Community	≥ 24 hours	Alive
341	OP	M	≥ 5	22	21-65	Nairobi	Community	≥ 24 hours	Alive
342	OP	M	≥ 5	5	2-5	Nairobi	Community	≥ 24 hours	Alive
343	OP	M	≥ 5	59	21-65	Nairobi	Community	≥ 24 hours	Alive
344	OP	M	≥ 5	59	21-65	Nairobi	Community	< 24 hours	Alive
345	OP	F	≥ 5	37	21-65	Nairobi	Community	≥ 24 hours	Alive
346	OP	F	≥ 5	55	21-65	Nairobi	Community	≥ 24 hours	Alive
347	OP	F	≥ 5	35	21-65	Nairobi	Community	≥ 24 hours	Alive
348	OP	M	≥ 5	35	21-65	Nairobi	Community	≥ 24 hours	Alive
349	OP	F	≥ 5	45	21-65	Nairobi	Community	≥ 24 hours	Alive
350	OP	M	≥ 5	58	21-65	Nairobi	Community	≥ 24 hours	Alive
351	OP	M	≥ 5	43	21-65	Nairobi	Community	≥ 24 hours	Alive
352	OP	M	≥ 5	17	15-20	Nairobi	Community	< 24 hours	Alive
353	OP	F	≥ 5	35	21-65	Nairobi	Community	≥ 24 hours	Alive
354	OP	M	≥ 5	37	21-65	Nairobi	Community	≥ 24 hours	Alive
355	OP	F	≥ 5	28	21-65	Nairobi	Community	≥ 24 hours	Alive
356	OP	M	≥ 5	40	21-65	Nairobi	Community	< 24 hours	Alive
357	OP	M	≥ 5	13	6-14	Not Nairobi	Community	≥ 24 hours	Alive
358	OP	M	≥ 5	46	21-65	Nairobi	Community	≥ 24 hours	Alive
359	OP	F	≥ 5	30	21-65	Nairobi	Community	≥ 24 hours	Alive
360	OP	M	≥ 5	24	21-65	Not Nairobi	Community	< 24 hours	Alive
361	OP	M	≥ 5	39	21-65	Nairobi	Community	< 24 hours	Alive
362	OP	F	≥ 5	49	21-65	Nairobi	Community	< 24 hours	Alive
363	OP	M	≥ 5	33	21-65	Nairobi	Community	< 24 hours	Alive
364	OP	M	≥ 5	25	21-65	Nairobi	Community	≥ 24 hours	Alive
365	OP	M	≥ 5	52	21-65	Nairobi	Community	< 24 hours	Alive
366	OP	M	≥ 5	30	21-65	Nairobi	Community	< 24 hours	Alive
367	OP	M	≥ 5	30	21-65	Nairobi	Mass gathering	< 24 hours	Dead
368	OP	M	≥ 5	49	21-65	Nairobi	Community	< 24 hours	Dead
369	OP	M	≥ 5	33	21-65	Nairobi	Community	< 24 hours	Alive
370	OP	M	≥ 5	29	21-65	Nairobi	Community	< 24 hours	Alive
371	OP	M	≥ 5	26	21-65	Nairobi	Mass gathering	< 24 hours	Alive
372	OP	M	≥ 5	32	21-65	Nairobi	Mass gathering	< 24 hours	Alive
373	OP	F	≥ 5	27	21-65	Nairobi	Mass gathering	< 24 hours	Alive
374	OP	M	≥ 5	26	21-65	Nairobi	Mass gathering	< 24 hours	Alive
375	OP	M	≥ 5	17	15-20	Nairobi	Mass gathering	< 24 hours	Alive
376	OP	M	≥ 5	22	21-65	Nairobi	Mass gathering	< 24 hours	Alive
377	OP	M	≥ 5	20	15-20	Nairobi	Mass gathering	< 24 hours	Alive
378	OP	M	≥ 5	38	21-65	Nairobi	Mass gathering	≥ 24 hours	Alive
379	OP	M	≥ 5	28	21-65	Nairobi	Mass gathering	≥ 24 hours	Alive
380	OP	M	≥ 5	25	21-65	Nairobi	Mass gathering	< 24 hours	Alive
381	OP	F	≥ 5	30	21-65	Nairobi	Mass gathering	≥ 24 hours	Alive
382	OP	M	≥ 5	24	21-65	Not Nairobi	Mass gathering	< 24 hours	Alive
383	OP	M	≥ 5	39	21-65	Nairobi	Mass gathering	< 24 hours	Alive
384	OP	F	≥ 5	49	21-65	Nairobi	Mass gathering	< 24 hours	Alive
385	OP	M	≥ 5	33	21-65	Nairobi	Mass gathering	< 24 hours	Alive
386	OP	M	≥ 5	25	21-65	Nairobi	Mass gathering	≥ 24 hours	Alive
387	OP	M	≥ 5	52	21-65	Nairobi	Mass gathering	< 24 hours	Alive
388	OP	M	≥ 5	30	21-65	Nairobi	Mass gathering	< 24 hours	Alive
389	OP	M	≥ 5	30	21-65	Nairobi	Community	< 24 hours	Dead
390	OP	M	≥ 5	49	21-65	Nairobi	Community	≥ 24 hours	Dead
391	OP	M	≥ 5	33	21-65	Nairobi	Mass gathering	< 24 hours	Alive
392	OP	M	≥ 5	29	21-65	Nairobi	Mass gathering	< 24 hours	Alive
393	OP	M	≥ 5	26	21-65	Nairobi	Community	< 24 hours	Alive
394	OP	M	≥ 5	32	21-65	Nairobi	Community	< 24 hours	Alive
395	OP	F	≥ 5	27	21-65	Nairobi	Community	< 24 hours	Alive
396	OP	M	≥ 5	26	21-65	Nairobi	Community	≥ 24 hours	Alive
397	OP	M	≥ 5	17	15-20	Nairobi	Community	≥ 24 hours	Alive
398	OP	M	≥ 5	22	21-65	Nairobi	Community	≥ 24 hours	Alive
399	OP	M	≥ 5	20	15-20	Nairobi	Community	< 24 hours	Alive
400	OP	M	≥ 5	38	21-65	Nairobi	Community	≥ 24 hours	Alive
401	OP	M	≥ 5	28	21-65	Nairobi	Community	≥ 24 hours	Alive
402	OP	M	≥ 5	25	21-65	Nairobi	Community	< 24 hours	Alive
403	OP	F	≥ 5	62	21-65	Not Nairobi	Community	≥ 24 hours	Alive
404	OP	F	≥ 5	36	21-65	Nairobi	Community	≥ 24 hours	Alive
405	OP	F	< 5	3.75	2-5	Nairobi	Community	< 24 hours	Alive
406	OP	M	≥ 5	23	21-65	Nairobi	Community	< 24 hours	Alive
407	OP	M	≥ 5	33	21-65	Nairobi	Community	< 24 hours	Alive
408	OP	M	≥ 5	18	15-20	Nairobi	Community	≥ 24 hours	Dead
409	OP	M	≥ 5	25	21-65	Nairobi	Community	< 24 hours	Alive
410	OP	M	≥ 5	18	15-20	Nairobi	Community	≥ 24 hours	Alive
411	OP	M	≥ 5	39	21-65	Not Nairobi	Community	≥ 24 hours	Alive
412	OP	M	≥ 5	19	15-20	Nairobi	Community	≥ 24 hours	Alive
413	OP	M	≥ 5	28	21-65	Nairobi	Community	< 24 hours	Alive
414	OP	M	≥ 5	24	21-65	Nairobi	Mass gathering	< 24 hours	Alive
415	OP	F	≥ 5	40	21-65	Nairobi	Community	< 24 hours	Alive
416	OP	M	≥ 5	67	>65	Nairobi	Mass gathering	< 24 hours	Alive
417	OP	F	≥ 5	37	21-65	Nairobi	Mass gathering	< 24 hours	Alive
418	OP	F	≥ 5	33	21-65	Nairobi	Community	< 24 hours	Alive
419	OP	M	≥ 5	49	21-65	Nairobi	Mass gathering	< 24 hours	Alive
420	OP	F	≥ 5	56	21-65	Nairobi	Mass gathering	< 24 hours	Alive
421	OP	F	≥ 5	45	21-65	Nairobi	Mass gathering	< 24 hours	Alive
422	OP	M	≥ 5	37	21-65	Not Nairobi	Community	< 24 hours	Alive
423	OP	F	≥ 5	48	21-65	Nairobi	Mass gathering	< 24 hours	Alive
424	OP	M	≥ 5	48	21-65	Nairobi	Mass gathering	< 24 hours	Alive
425	OP	F	≥ 5	53	21-65	Nairobi	Mass gathering	< 24 hours	Alive
426	OP	F	≥ 5	43	21-65	Nairobi	Community	< 24 hours	Alive
427	OP	M	≥ 5	55	21-65	Nairobi	Community	< 24 hours	Alive
428	OP	M	≥ 5	48	21-65	Nairobi	Community	< 24 hours	Alive
429	OP	M	≥ 5	46	21-65	Nairobi	Community	< 24 hours	Alive
430	OP	M	≥ 5	23	21-65	Nairobi	Community	< 24 hours	Alive
431	OP	F	≥ 5	29	21-65	Nairobi	Community	< 24 hours	Alive
432	OP	F	≥ 5	24	21-65	Nairobi	Community	< 24 hours	Alive
433	OP	M	≥ 5	19	15-20	Nairobi	Community	≥ 24 hours	Alive
434	OP	M	< 5	4	2-5	Not Nairobi	Community	≥ 24 hours	Alive
435	OP	M	≥ 5	30	21-65	Nairobi	Community	≥ 24 hours	Alive
436	OP	M	≥ 5	19	15-20	Nairobi	Community	≥ 24 hours	Alive
437	OP	M	≥ 5	40	21-65	Nairobi	Community	≥ 24 hours	Alive
438	OP	M	≥ 5	67	>65	Nairobi	Community	≥ 24 hours	Alive
439	OP	F	≥ 5	23	21-65	Nairobi	Community	≥ 24 hours	Alive
440	OP	M	≥ 5	24	21-65	Nairobi	Community	≥ 24 hours	Alive
441	OP	M	≥ 5	37	21-65	Nairobi	Community	≥ 24 hours	Alive
442	OP	F	< 5	3	2-5	Nairobi	Community	≥ 24 hours	Alive
443	OP	M	≥ 5	52	21-65	Nairobi	Community	≥ 24 hours	Alive
444	OP	M	≥ 5	29	21-65	Nairobi	Community	< 24 hours	Alive
445	OP	M	≥ 5	23	21-65	Nairobi	Community	≥ 24 hours	Alive
446	OP	M	≥ 5	37	21-65	Nairobi	Community	≥ 24 hours	Alive
447	OP	M	≥ 5	44	21-65	Nairobi	Community	≥ 24 hours	Alive
448	OP	M	< 5	3	2-5	Nairobi	Community	≥ 24 hours	Dead
449	OP	F	≥ 5	49	21-65	Nairobi	Community	≥ 24 hours	Alive
450	OP	F	≥ 5	30	21-65	Nairobi	Community	≥ 24 hours	Alive
451	OP	F	≥ 5	35	21-65	Nairobi	Community	≥ 24 hours	Alive
452	OP	F	≥ 5	27	21-65	Nairobi	Community	≥ 24 hours	Alive
453	OP	F	< 5	1	<2	Nairobi	Community	≥ 24 hours	Alive
454	OP	F	≥ 5	36	21-65	Nairobi	Community	≥ 24 hours	Alive
455	OP	F	≥ 5	30	21-65	Nairobi	Community	≥ 24 hours	Alive
456	OP	M	< 5	2	2-5	Nairobi	Community	≥ 24 hours	Alive
457	OP	M	< 5	1	<2	Nairobi	Community	≥ 24 hours	Alive
458	OP	F	≥ 5	39	21-65	Nairobi	Community	≥ 24 hours	Alive
459	OP	F	≥ 5	35	21-65	Nairobi	Community	≥ 24 hours	Alive
460	OP	F	≥ 5	28	21-65	Nairobi	Community	≥ 24 hours	Alive
461	OP	F	≥ 5	21	21-65	Not Nairobi	Community	≥ 24 hours	Alive
462	OP	M	≥ 5	30	21-65	Nairobi	Community	≥ 24 hours	Alive
463	OP	M	≥ 5	32	21-65	Nairobi	Community	≥ 24 hours	Alive
464	OP	M	≥ 5	26	21-65	Nairobi	Community	≥ 24 hours	Alive
465	OP	M	≥ 5	45	21-65	Nairobi	Community	≥ 24 hours	Alive
466	OP	M	≥ 5	38	21-65	Nairobi	Community	≥ 24 hours	Alive
467	OP	M	≥ 5	52	21-65	Nairobi	Community	≥ 24 hours	Alive
468	OP	M	≥ 5	40	21-65	Nairobi	Community	≥ 24 hours	Alive
469	OP	F	≥ 5	31	21-65	Nairobi	Mass gathering	≥ 24 hours	Alive
470	OP	F	≥ 5	30	21-65	Nairobi	Mass gathering	≥ 24 hours	Alive
471	OP	F	≥ 5	26	21-65	Nairobi	Mass gathering	≥ 24 hours	Alive
472	OP	F	≥ 5	20	15-20	Nairobi	Mass gathering	≥ 24 hours	Alive
473	OP	F	≥ 5	65	21-65	Nairobi	Mass gathering	≥ 24 hours	Alive
474	OP	F	≥ 5	30	21-65	Not Nairobi	Mass gathering	≥ 24 hours	Alive
475	OP	F	≥ 5	29	21-65	Nairobi	Mass gathering	≥ 24 hours	Alive
476	OP	F	≥ 5	17	15-20	Nairobi	Mass gathering	≥ 24 hours	Alive
477	OP	F	≥ 5	17	15-20	Nairobi	Mass gathering	≥ 24 hours	Alive
478	OP	F	≥ 5	26	21-65	Nairobi	Mass gathering	≥ 24 hours	Alive
479	OP	F	≥ 5	67	>65	Nairobi	Mass gathering	≥ 24 hours	Alive
480	OP	F	≥ 5	24	21-65	Nairobi	Mass gathering	≥ 24 hours	Alive
481	OP	F	≥ 5	37	21-65	Nairobi	Mass gathering	≥ 24 hours	Alive
482	OP	F	≥ 5	27	21-65	Not Nairobi	Mass gathering	≥ 24 hours	Alive
483	OP	F	≥ 5	48	21-65	Nairobi	Mass gathering	≥ 24 hours	Alive
484	OP	F	≥ 5	29	21-65	Nairobi	Mass gathering	≥ 24 hours	Alive
485	OP	F	≥ 5	47	21-65	Nairobi	Community	≥ 24 hours	Alive
486	OP	F	≥ 5	33	21-65	Nairobi	Community	< 24 hours	Alive
487	OP	F	≥ 5	40	21-65	Nairobi	Community	< 24 hours	Alive
488	OP	F	≥ 5	26	21-65	Nairobi	Community	≥ 24 hours	Alive
489	OP	F	≥ 5	23	21-65	Nairobi	Community	≥ 24 hours	Alive
490	OP	F	≥ 5	30	21-65	Nairobi	Community	≥ 24 hours	Alive
491	OP	F	≥ 5	40	21-65	Nairobi	Community	≥ 24 hours	Alive
492	OP	F	≥ 5	51	21-65	Nairobi	Community	≥ 24 hours	Alive
493	OP	F	≥ 5	50	21-65	Nairobi	Community	≥ 24 hours	Alive
494	OP	F	≥ 5	32	21-65	Nairobi	Community	≥ 24 hours	Alive
495	OP	F	≥ 5	55	21-65	Nairobi	Community	≥ 24 hours	Alive
496	OP	M	≥ 5	27	21-65	Nairobi	Community	≥ 24 hours	Alive
497	OP	M	≥ 5	37	21-65	Nairobi	Community	≥ 24 hours	Alive
498	OP	M	≥ 5	31	21-65	Nairobi	Community	≥ 24 hours	Alive
499	OP	M	≥ 5	68	>65	Nairobi	Community	≥ 24 hours	Alive
500	OP	M	≥ 5	26	21-65	Nairobi	Community	≥ 24 hours	Alive
501	OP	M	≥ 5	65	21-65	Not Nairobi	Community	≥ 24 hours	Alive
502	OP	M	≥ 5	28	21-65	Nairobi	Community	≥ 24 hours	Alive
503	OP	M	≥ 5	39	21-65	Nairobi	Community	≥ 24 hours	Alive
504	OP	M	≥ 5	40	21-65	Nairobi	Community	≥ 24 hours	Alive
505	OP	M	≥ 5	57	21-65	Nairobi	Community	≥ 24 hours	Alive
506	OP	M	≥ 5	39	21-65	Not Nairobi	Community	≥ 24 hours	Alive
507	OP	M	≥ 5	45	21-65	Nairobi	Community	≥ 24 hours	Alive
508	OP	M	≥ 5	37	21-65	Nairobi	Community	≥ 24 hours	Alive
509	OP	F	≥ 5	30	21-65	Nairobi	Community	≥ 24 hours	Alive
510	OP	F	≥ 5	12	6-14	Nairobi	Community	≥ 24 hours	Alive
511	OP	F	≥ 5	32	21-65	Nairobi	Community	≥ 24 hours	Alive
512	OP	F	≥ 5	27	21-65	Nairobi	Community	≥ 24 hours	Alive
513	OP	M	≥ 5	8	6-14	Nairobi	Community	≥ 24 hours	Alive
514	OP	M	≥ 5	50	21-65	Nairobi	Community	≥ 24 hours	Alive
515	OP	M	≥ 5	27	21-65	Nairobi	Community	≥ 24 hours	Alive
516	OP	M	≥ 5	27	21-65	Nairobi	Community	≥ 24 hours	Alive
517	OP	M	≥ 5	26	21-65	Nairobi	Community	≥ 24 hours	Alive
518	OP	F	≥ 5	45	21-65	Nairobi	Community	≥ 24 hours	Alive
519	OP	M	≥ 5	53	21-65	Nairobi	Community	≥ 24 hours	Alive
520	OP	M	≥ 5	31	21-65	Nairobi	Community	≥ 24 hours	Alive
521	OP	M	≥ 5	29	21-65	Nairobi	Community	≥ 24 hours	Alive
522	OP	M	≥ 5	37	21-65	Nairobi	Community	≥ 24 hours	Alive
523	OP	M	≥ 5	48	21-65	Nairobi	Community	≥ 24 hours	Alive
524	OP	M	≥ 5	62	21-65	Nairobi	Community	≥ 24 hours	Alive
525	OP	F	≥ 5	25	21-65	Nairobi	Community	≥ 24 hours	Alive
526	OP	M	≥ 5	34	21-65	Nairobi	Community	≥ 24 hours	Alive
527	IP	F	≥ 5	8	6-14	Nairobi	Community	< 24 hours	Dead
528	OP	M	< 5	2	2-5	Nairobi	Community	< 24 hours	Alive
529	OP	F	≥ 5	28	21-65	Nairobi	Community	< 24 hours	Alive
530	OP	M	≥ 5	27	21-65	Nairobi	Community	< 24 hours	Alive
531	OP	F	≥ 5	29	21-65	Nairobi	Community	< 24 hours	Alive
532	OP	M	≥ 5	38	21-65	Nairobi	Community	< 24 hours	Alive
533	OP	M	≥ 5	33	21-65	Nairobi	Community	≥ 24 hours	Alive
534	OP	F	≥ 5	28	21-65	Nairobi	Community	< 24 hours	Alive
535	OP	M	≥ 5	63	21-65	Nairobi	Community	< 24 hours	Alive
536	OP	M	≥ 5	45	21-65	Nairobi	Community	< 24 hours	Alive
537	OP	F	≥ 5	20	15-20	Nairobi	Community	< 24 hours	Alive
538	OP	M	≥ 5	26	21-65	Not Nairobi	Community	≥ 24 hours	Alive
539	OP	M	≥ 5	28	21-65	Nairobi	Community	≥ 24 hours	Alive
540	OP	F	< 5	1.25	<2	Nairobi	Community	≥ 24 hours	Alive
541	OP	M	< 5	4	2-5	Not Nairobi	Community	≥ 24 hours	Alive
542	OP	F	≥ 5	8	6-14	Not Nairobi	Community	≥ 24 hours	Alive
543	OP	M	≥ 5	46	21-65	Nairobi	Community	≥ 24 hours	Alive
544	OP	M	≥ 5	28	21-65	Nairobi	Community	≥ 24 hours	Alive
545	OP	M	≥ 5	23	21-65	Nairobi	Community	≥ 24 hours	Alive
546	OP	M	≥ 5	38	21-65	Nairobi	Community	≥ 24 hours	Alive
547	OP	M	≥ 5	22	21-65	Nairobi	Community	< 24 hours	Alive
548	OP	F	≥ 5	20	15-20	Nairobi	Community	≥ 24 hours	Alive
549	OP	F	≥ 5	50	21-65	Nairobi	Community	≥ 24 hours	Alive
550	OP	F	≥ 5	34	21-65	Nairobi	Community	≥ 24 hours	Alive
551	OP	M	≥ 5	31	21-65	Nairobi	Community	≥ 24 hours	Alive
552	OP	M	≥ 5	26	21-65	Not Nairobi	Community	≥ 24 hours	Alive
553	OP	M	≥ 5	29	21-65	Nairobi	Community	≥ 24 hours	Alive
554	OP	M	≥ 5	25	21-65	Nairobi	Community	≥ 24 hours	Alive
555	OP	M	≥ 5	16	15-20	Nairobi	Community	≥ 24 hours	Alive
556	OP	F	≥ 5	34	21-65	Nairobi	Community	< 24 hours	Alive
557	OP	M	≥ 5	28	21-65	Nairobi	Community	< 24 hours	Alive
558	OP	F	≥ 5	68	>65	Nairobi	Community	< 24 hours	Alive
559	OP	F	≥ 5	85	>65	Nairobi	Community	≥ 24 hours	Alive
560	OP	F	≥ 5	39	21-65	Nairobi	Community	≥ 24 hours	Alive
561	OP	M	≥ 5	28	21-65	Nairobi	Community	≥ 24 hours	Alive
562	OP	M	≥ 5	20	15-20	Nairobi	Community	≥ 24 hours	Alive
563	OP	M	≥ 5	26	21-65	Nairobi	Community	≥ 24 hours	Alive
564	OP	M	≥ 5	36	21-65	Nairobi	Community	≥ 24 hours	Alive
565	OP	M	≥ 5	38	21-65	Nairobi	Community	≥ 24 hours	Alive
566	OP	M	≥ 5	26	21-65	Nairobi	Community	≥ 24 hours	Alive
567	OP	M	≥ 5	21	21-65	Nairobi	Community	≥ 24 hours	Alive
568	OP	M	≥ 5	30	21-65	Nairobi	Community	≥ 24 hours	Alive
569	OP	M	≥ 5	26	21-65	Nairobi	Community	< 24 hours	Alive
570	OP	M	≥ 5	39	21-65	Nairobi	Community	< 24 hours	Alive
571	OP	M	≥ 5	31	21-65	Nairobi	Community	< 24 hours	Alive
572	OP	F	≥ 5	34	21-65	Nairobi	Community	< 24 hours	Alive
573	OP	M	≥ 5	10	6-14	Nairobi	Community	< 24 hours	Alive
574	OP	M	≥ 5	39	21-65	Nairobi	Community	< 24 hours	Alive
575	OP	M	≥ 5	27	21-65	Nairobi	Community	≥ 24 hours	Alive
576	OP	M	≥ 5	27	21-65	Nairobi	Community	≥ 24 hours	Alive
577	OP	M	≥ 5	19	15-20	Nairobi	Community	< 24 hours	Alive
578	OP	F	≥ 5	26	21-65	Nairobi	Community	≥ 24 hours	Alive
579	OP	M	≥ 5	40	21-65	Nairobi	Community	≥ 24 hours	Alive
580	OP	M	≥ 5	29	21-65	Nairobi	Community	≥ 24 hours	Alive
581	OP	M	≥ 5	25	21-65	Nairobi	Community	< 24 hours	Alive
582	OP	F	≥ 5	29	21-65	Nairobi	Community	≥ 24 hours	Alive
583	OP	M	≥ 5	31	21-65	Nairobi	Community	≥ 24 hours	Alive
584	OP	M	≥ 5	64	21-65	Nairobi	Community	≥ 24 hours	Alive
585	OP	M	≥ 5	32	21-65	Nairobi	Community	≥ 24 hours	Alive
586	OP	M	≥ 5	37	21-65	Not Nairobi	Community	≥ 24 hours	Alive
587	OP	F	≥ 5	51	21-65	Nairobi	Community	≥ 24 hours	Alive
588	OP	F	≥ 5	22	21-65	Nairobi	Community	≥ 24 hours	Alive
589	OP	M	≥ 5	48	21-65	Nairobi	Community	≥ 24 hours	Alive
590	OP	M	≥ 5	27	21-65	Nairobi	Community	< 24 hours	Alive
591	OP	F	≥ 5	53	21-65	Nairobi	Community	≥ 24 hours	Alive
592	OP	F	≥ 5	38	21-65	Nairobi	Community	≥ 24 hours	Alive
593	OP	M	< 5	2.6	2-5	Nairobi	Community	≥ 24 hours	Alive
594	OP	F	≥ 5	37	21-65	Nairobi	Community	≥ 24 hours	Alive
595	OP	M	≥ 5	37	21-65	Nairobi	Community	≥ 24 hours	Alive
596	OP	M	≥ 5	23	21-65	Nairobi	Community	≥ 24 hours	Alive
597	OP	M	≥ 5	28	21-65	Nairobi	Community	≥ 24 hours	Alive
598	OP	M	≥ 5	36	21-65	Not Nairobi	Community	≥ 24 hours	Alive
599	OP	F	< 5	4	2-5	Nairobi	Community	≥ 24 hours	Alive
600	OP	M	< 5	1	<2	Nairobi	Community	≥ 24 hours	Alive
601	OP	F	≥ 5	22	21-65	Nairobi	Community	≥ 24 hours	Alive
602	OP	F	≥ 5	31	21-65	Nairobi	Community	≥ 24 hours	Alive
603	OP	F	≥ 5	24	21-65	Not Nairobi	Community	< 24 hours	Alive
604	OP	M	≥ 5	9	6-14	Nairobi	Community	≥ 24 hours	Alive
605	OP	M	< 5	4	2-5	Not Nairobi	Community	≥ 24 hours	Alive
606	OP	F	≥ 5	39	21-65	Nairobi	Community	≥ 24 hours	Alive
607	OP	M	≥ 5	22	21-65	Nairobi	Community	≥ 24 hours	Alive
608	OP	M	≥ 5	32	21-65	Nairobi	Community	≥ 24 hours	Alive
609	OP	M	≥ 5	40	21-65	Nairobi	Community	≥ 24 hours	Alive
610	OP	M	≥ 5	42	21-65	Nairobi	Community	≥ 24 hours	Alive
611	OP	M	≥ 5	64	21-65	Nairobi	Community	≥ 24 hours	Alive
612	OP	M	≥ 5	41	21-65	Nairobi	Mass gathering	≥ 24 hours	Alive
613	OP	M	≥ 5	35	21-65	Nairobi	Mass gathering	≥ 24 hours	Alive
614	OP	F	≥ 5	58	21-65	Nairobi	Mass gathering	≥ 24 hours	Alive
615	OP	F	≥ 5	27	21-65	Nairobi	Mass gathering	≥ 24 hours	Alive
616	OP	F	≥ 5	31	21-65	Nairobi	Mass gathering	≥ 24 hours	Alive
617	OP	M	≥ 5	38	21-65	Nairobi	Mass gathering	≥ 24 hours	Alive
618	OP	M	≥ 5	56	21-65	Not Nairobi	Mass gathering	≥ 24 hours	Alive
619	OP	F	≥ 5	51	21-65	Not Nairobi	Mass gathering	≥ 24 hours	Alive
620	OP	M	≥ 5	59	21-65	Not Nairobi	Mass gathering	≥ 24 hours	Alive
621	OP	M	≥ 5	20	15-20	Nairobi	Mass gathering	< 24 hours	Alive
622	OP	F	≥ 5	20	15-20	Nairobi	Mass gathering	< 24 hours	Alive
623	OP	F	≥ 5	36	21-65	Nairobi	Mass gathering	< 24 hours	Alive
624	OP	F	≥ 5	47	21-65	Nairobi	Mass gathering	< 24 hours	Alive
625	OP	M	≥ 5	47	21-65	Nairobi	Mass gathering	< 24 hours	Alive
626	OP	F	≥ 5	66	>65	Nairobi	Mass gathering	< 24 hours	Alive
627	OP	M	≥ 5	51	21-65	Nairobi	Mass gathering	< 24 hours	Alive
628	OP	F	≥ 5	20	15-20	Nairobi	Mass gathering	≥ 24 hours	Alive
629	OP	F	≥ 5	65	21-65	Nairobi	Mass gathering	≥ 24 hours	Alive
630	OP	F	≥ 5	39	21-65	Nairobi	Mass gathering	< 24 hours	Alive
631	OP	F	≥ 5	50	21-65	Nairobi	Mass gathering	< 24 hours	Alive
632	OP	F	≥ 5	50	21-65	Nairobi	Mass gathering	≥ 24 hours	Alive
633	OP	F	≥ 5	25	21-65	Nairobi	Mass gathering	< 24 hours	Alive
634	OP	F	≥ 5	44	21-65	Nairobi	Mass gathering	< 24 hours	Alive
635	OP	F	≥ 5	39	21-65	Nairobi	Mass gathering	≥ 24 hours	Alive
636	OP	M	≥ 5	32	21-65	Nairobi	Mass gathering	≥ 24 hours	Alive
637	OP	F	≥ 5	32	21-65	Nairobi	Mass gathering	≥ 24 hours	Alive
638	OP	M	≥ 5	27	21-65	Nairobi	Mass gathering	≥ 24 hours	Alive
639	OP	F	≥ 5	20	15-20	Nairobi	Mass gathering	≥ 24 hours	Alive
640	OP	M	≥ 5	73	>65	Not Nairobi	Mass gathering	≥ 24 hours	Alive
641	OP	F	≥ 5	39	21-65	Nairobi	Mass gathering	≥ 24 hours	Alive
642	OP	M	≥ 5	38	21-65	Nairobi	Mass gathering	≥ 24 hours	Alive
643	OP	M	< 5	1.6	<2	Nairobi	Mass gathering	≥ 24 hours	Alive
644	OP	M	< 5	4.5	2-5	Nairobi	Mass gathering	≥ 24 hours	Alive
645	OP	F	≥ 5	25	21-65	Nairobi	Mass gathering	≥ 24 hours	Alive
646	OP	M	≥ 5	37	21-65	Nairobi	Mass gathering	≥ 24 hours	Alive
647	OP	F	≥ 5	25	21-65	Nairobi	Mass gathering	≥ 24 hours	Alive
648	OP	F	≥ 5	22	21-65	Nairobi	Mass gathering	≥ 24 hours	Alive
649	OP	F	≥ 5	8	6-14	Nairobi	Mass gathering	≥ 24 hours	Alive
650	OP	F	≥ 5	23	21-65	Nairobi	Mass gathering	≥ 24 hours	Alive
651	OP	M	≥ 5	44	21-65	Nairobi	Mass gathering	≥ 24 hours	Alive
652	OP	M	≥ 5	44	21-65	Nairobi	Mass gathering	≥ 24 hours	Alive
653	OP	M	≥ 5	47	21-65	Nairobi	Mass gathering	≥ 24 hours	Alive
654	OP	M	≥ 5	27	21-65	Nairobi	Mass gathering	≥ 24 hours	Alive
655	OP	F	≥ 5	27	21-65	Nairobi	Mass gathering	≥ 24 hours	Alive
656	OP	F	≥ 5	19	15-20	Nairobi	Mass gathering	≥ 24 hours	Alive
657	OP	F	< 5	1.7	<2	Nairobi	Mass gathering	≥ 24 hours	Alive
658	OP	M	≥ 5	23	21-65	Nairobi	Community	≥ 24 hours	Alive
659	OP	M	≥ 5	27	21-65	Nairobi	Community	≥ 24 hours	Alive
660	OP	F	≥ 5	23	21-65	Nairobi	Community	≥ 24 hours	Alive
661	OP	F	≥ 5	36	21-65	Nairobi	Community	≥ 24 hours	Alive
662	OP	M	< 5	1	<2	Nairobi	Community	≥ 24 hours	Alive
663	OP	F	≥ 5	7	6-14	Nairobi	Community	≥ 24 hours	Alive
664	OP	F	≥ 5	25	21-65	Not Nairobi	Community	≥ 24 hours	Alive
665	OP	F	≥ 5	30	21-65	Nairobi	Community	≥ 24 hours	Alive
666	OP	F	≥ 5	21	21-65	Not Nairobi	Community	≥ 24 hours	Alive
667	OP	F	≥ 5	18	15-20	Not Nairobi	Mass gathering	≥ 24 hours	Alive
668	OP	F	≥ 5	28	21-65	Nairobi	Mass gathering	≥ 24 hours	Alive
669	OP	M	≥ 5	23	21-65	Nairobi	Mass gathering	≥ 24 hours	Alive
670	OP	F	≥ 5	25	21-65	Nairobi	Mass gathering	≥ 24 hours	Alive
671	OP	F	≥ 5	33	21-65	Nairobi	Mass gathering	≥ 24 hours	Alive
672	OP	F	≥ 5	23	21-65	Nairobi	Mass gathering	≥ 24 hours	Alive
673	OP	F	≥ 5	7	6-14	Nairobi	Mass gathering	≥ 24 hours	Alive
674	OP	F	≥ 5	35	21-65	Nairobi	Mass gathering	≥ 24 hours	Alive
675	OP	F	≥ 5	26	21-65	Nairobi	Mass gathering	≥ 24 hours	Alive
676	OP	F	≥ 5	30	21-65	Nairobi	Mass gathering	≥ 24 hours	Alive
677	OP	F	≥ 5	53	21-65	Nairobi	Mass gathering	≥ 24 hours	Alive
678	OP	F	< 5	1	<2	Nairobi	Mass gathering	≥ 24 hours	Alive
679	OP	F	≥ 5	26	21-65	Nairobi	Mass gathering	≥ 24 hours	Alive
680	OP	F	≥ 5	29	21-65	Nairobi	Mass gathering	≥ 24 hours	Alive
681	OP	F	≥ 5	39	21-65	Nairobi	Mass gathering	≥ 24 hours	Alive
682	OP	F	≥ 5	36	21-65	Nairobi	Mass gathering	≥ 24 hours	Alive
683	OP	F	≥ 5	35	21-65	Nairobi	Mass gathering	≥ 24 hours	Alive
684	OP	F	≥ 5	29	21-65	Nairobi	Mass gathering	≥ 24 hours	Alive
685	OP	F	≥ 5	46	21-65	Nairobi	Mass gathering	≥ 24 hours	Alive
686	OP	F	≥ 5	25	21-65	Nairobi	Community	≥ 24 hours	Alive
687	OP	F	≥ 5	44	21-65	Nairobi	Community	≥ 24 hours	Alive
688	OP	F	≥ 5	37	21-65	Nairobi	Community	≥ 24 hours	Alive
689	OP	F	≥ 5	42	21-65	Nairobi	Community	≥ 24 hours	Alive
690	OP	F	≥ 5	25	21-65	Not Nairobi	Community	≥ 24 hours	Alive
691	OP	F	≥ 5	30	21-65	Nairobi	Community	≥ 24 hours	Alive
692	OP	F	≥ 5	28	21-65	Nairobi	Community	≥ 24 hours	Alive
693	OP	F	≥ 5	53	21-65	Not Nairobi	Community	≥ 24 hours	Alive
694	IP	M	≥ 5	36	21-65	Nairobi	Community	≥ 24 hours	Dead
695	OP	F	≥ 5	37	21-65	Not Nairobi	Community	≥ 24 hours	Alive
696	OP	F	≥ 5	32	21-65	Nairobi	Community	≥ 24 hours	Alive
697	OP	F	≥ 5	23	21-65	Nairobi	Community	≥ 24 hours	Alive
698	OP	F	≥ 5	25	21-65	Nairobi	Community	≥ 24 hours	Alive
699	OP	F	≥ 5	22	21-65	Nairobi	Community	≥ 24 hours	Alive
700	OP	F	≥ 5	21	21-65	Nairobi	Community	≥ 24 hours	Alive
701	OP	F	≥ 5	32	21-65	Not Nairobi	Community	≥ 24 hours	Alive
702	OP	F	≥ 5	49	21-65	Not Nairobi	Community	≥ 24 hours	Alive
703	OP	F	≥ 5	45	21-65	Nairobi	Community	≥ 24 hours	Alive
704	OP	F	≥ 5	28	21-65	Nairobi	Community	≥ 24 hours	Alive
705	OP	F	≥ 5	36	21-65	Nairobi	Community	≥ 24 hours	Alive
706	OP	F	≥ 5	27	21-65	Nairobi	Community	≥ 24 hours	Alive
707	OP	F	≥ 5	19	15-20	Nairobi	Community	≥ 24 hours	Alive
708	OP	F	≥ 5	47	21-65	Nairobi	Community	≥ 24 hours	Alive
709	IP	F	≥ 5	47	21-65	Nairobi	Community	≥ 24 hours	Alive
710	IP	F	≥ 5	57	21-65	Nairobi	Community	≥ 24 hours	Alive
711	IP	F	≥ 5	39	21-65	Nairobi	Community	≥ 24 hours	Alive
712	IP	F	≥ 5	35	21-65	Nairobi	Community	≥ 24 hours	Alive
713	IP	F	≥ 5	23	21-65	Nairobi	Community	≥ 24 hours	Alive
714	IP	F	≥ 5	34	21-65	Nairobi	Community	≥ 24 hours	Alive
715	IP	F	≥ 5	26	21-65	Nairobi	Community	≥ 24 hours	Alive
716	IP	F	≥ 5	64	21-65	Nairobi	Community	≥ 24 hours	Alive
717	IP	F	≥ 5	37	21-65	Not Nairobi	Community	≥ 24 hours	Alive
718	IP	F	≥ 5	45	21-65	Not Nairobi	Community	≥ 24 hours	Alive
719	IP	F	≥ 5	26	21-65	Nairobi	Community	≥ 24 hours	Alive
720	IP	F	≥ 5	48	21-65	Nairobi	Community	≥ 24 hours	Alive
721	IP	F	≥ 5	45	21-65	Nairobi	Community	≥ 24 hours	Alive
722	IP	F	≥ 5	58	21-65	Nairobi	Community	≥ 24 hours	Alive
723	IP	F	≥ 5	46	21-65	Not Nairobi	Community	≥ 24 hours	Alive
724	IP	F	≥ 5	29	21-65	Nairobi	Community	≥ 24 hours	Alive
725	IP	F	≥ 5	61	21-65	Nairobi	Community	≥ 24 hours	Alive
726	IP	F	≥ 5	31	21-65	Nairobi	Community	≥ 24 hours	Alive
727	IP	F	≥ 5	46	21-65	Nairobi	Community	≥ 24 hours	Alive
728	IP	F	≥ 5	44	21-65	Nairobi	Community	≥ 24 hours	Alive
729	IP	F	≥ 5	50	21-65	Nairobi	Community	≥ 24 hours	Alive
730	IP	F	≥ 5	39	21-65	Nairobi	Community	≥ 24 hours	Alive
731	IP	F	≥ 5	25	21-65	Nairobi	Community	≥ 24 hours	Alive
732	IP	F	≥ 5	6	6-14	Nairobi	Mass gathering	≥ 24 hours	Alive
733	IP	F	< 5	4.5	2-5	Nairobi	Community	≥ 24 hours	Alive
734	IP	F	< 5	1.6	<2	Nairobi	Community	≥ 24 hours	Alive
735	IP	F	≥ 5	20	15-20	Nairobi	Community	< 24 hours	Alive
736	IP	F	≥ 5	22	21-65	Nairobi	Community	< 24 hours	Alive
737	IP	F	≥ 5	12	6-14	Nairobi	Community	< 24 hours	Alive
738	IP	F	≥ 5	28	21-65	Nairobi	Community	< 24 hours	Alive
739	IP	F	≥ 5	27	21-65	Nairobi	Community	< 24 hours	Alive
740	IP	F	≥ 5	28	21-65	Nairobi	Community	< 24 hours	Alive
741	IP	F	≥ 5	33	21-65	Nairobi	Community	< 24 hours	Alive
742	IP	F	≥ 5	32	21-65	Nairobi	Community	< 24 hours	Alive
743	IP	F	≥ 5	31	21-65	Nairobi	Community	< 24 hours	Alive
744	IP	F	≥ 5	34	21-65	Nairobi	Community	< 24 hours	Alive
745	IP	F	≥ 5	11	6-14	Nairobi	Community	< 24 hours	Alive
746	IP	F	≥ 5	35	21-65	Nairobi	Community	< 24 hours	Alive
747	IP	F	≥ 5	23	21-65	Nairobi	Community	< 24 hours	Alive
748	IP	F	≥ 5	28	21-65	Nairobi	Community	< 24 hours	Alive
749	IP	F	≥ 5	5	2-5	Nairobi	Community	< 24 hours	Alive
750	IP	F	< 5	2.5	2-5	Nairobi	Community	< 24 hours	Alive
751	IP	F	< 5	2.5	2-5	Nairobi	Community	< 24 hours	Alive
752	IP	F	≥ 5	28	21-65	Nairobi	Community	< 24 hours	Alive
753	IP	F	≥ 5	25	21-65	Nairobi	Mass gathering	< 24 hours	Alive
754	IP	F	≥ 5	31	21-65	Nairobi	Mass gathering	< 24 hours	Alive
755	IP	F	≥ 5	34	21-65	Nairobi	Mass gathering	< 24 hours	Alive
756	IP	F	≥ 5	30	21-65	Nairobi	Mass gathering	< 24 hours	Alive
757	IP	F	< 5	2	2-5	Nairobi	Mass gathering	< 24 hours	Alive
758	IP	F	≥ 5	28	21-65	Nairobi	Mass gathering	< 24 hours	Alive
759	IP	F	≥ 5	39	21-65	Nairobi	Mass gathering	< 24 hours	Alive
760	IP	F	≥ 5	30	21-65	Nairobi	Mass gathering	< 24 hours	Alive
761	IP	F	≥ 5	51	21-65	Nairobi	Mass gathering	< 24 hours	Alive
762	IP	F	< 5	3	2-5	Nairobi	Mass gathering	< 24 hours	Alive
763	IP	F	< 5	3	2-5	Nairobi	Mass gathering	< 24 hours	Alive
764	IP	F	≥ 5	57	21-65	Nairobi	Mass gathering	< 24 hours	Alive
765	IP	F	≥ 5	5	2-5	Nairobi	Mass gathering	< 24 hours	Alive
766	IP	F	< 5	2.5	2-5	Nairobi	Mass gathering	< 24 hours	Alive
767	IP	F	≥ 5	40	21-65	Nairobi	Mass gathering	< 24 hours	Alive
768	IP	F	≥ 5	22	21-65	Nairobi	Mass gathering	< 24 hours	Alive
769	IP	F	< 5	3	2-5	Nairobi	Mass gathering	< 24 hours	Alive
770	IP	F	≥ 5	32	21-65	Nairobi	Mass gathering	< 24 hours	Alive
771	IP	F	< 5	2.2	2-5	Nairobi	Mass gathering	< 24 hours	Alive
772	IP	F	≥ 5	45	21-65	Nairobi	Mass gathering	< 24 hours	Alive
773	IP	F	≥ 5	47	21-65	Nairobi	Mass gathering	< 24 hours	Alive
774	IP	F	≥ 5	9.5	6-14	Nairobi	Mass gathering	< 24 hours	Alive
775	IP	F	≥ 5	22	21-65	Nairobi	Mass gathering	< 24 hours	Alive
776	IP	F	≥ 5	29	21-65	Nairobi	Community	< 24 hours	Alive
777	IP	F	≥ 5	39	21-65	Nairobi	Community	< 24 hours	Alive
778	IP	F	≥ 5	59	21-65	Nairobi	Community	< 24 hours	Alive
779	IP	F	≥ 5	45	21-65	Nairobi	Community	< 24 hours	Alive
780	IP	F	≥ 5	33	21-65	Nairobi	Community	< 24 hours	Alive
781	IP	F	≥ 5	40	21-65	Nairobi	Community	< 24 hours	Alive
782	IP	F	≥ 5	30	21-65	Nairobi	Community	< 24 hours	Alive
783	IP	F	≥ 5	24	21-65	Nairobi	Community	< 24 hours	Alive
784	IP	F	≥ 5	37	21-65	Nairobi	Community	< 24 hours	Alive
785	IP	F	≥ 5	30	21-65	Nairobi	Community	< 24 hours	Alive
786	IP	F	≥ 5	36	21-65	Nairobi	Community	< 24 hours	Alive
787	IP	F	≥ 5	55	21-65	Nairobi	Community	< 24 hours	Alive
788	IP	F	≥ 5	38	21-65	Nairobi	Community	< 24 hours	Alive
789	IP	F	≥ 5	46	21-65	Nairobi	Community	< 24 hours	Alive
790	IP	F	≥ 5	75	>65	Nairobi	Community	< 24 hours	Alive
791	IP	F	≥ 5	30	21-65	Nairobi	Community	< 24 hours	Alive
792	IP	F	≥ 5	34	21-65	Nairobi	Community	< 24 hours	Alive
793	IP	F	≥ 5	28	21-65	Nairobi	Community	< 24 hours	Alive
794	IP	F	≥ 5	12	6-14	Nairobi	Community	< 24 hours	Alive
795	IP	F	≥ 5	32	21-65	Nairobi	Community	< 24 hours	Alive
796	IP	F	≥ 5	48	21-65	Nairobi	Community	< 24 hours	Alive
797	IP	F	< 5	2.5	2-5	Nairobi	Community	< 24 hours	Alive
798	IP	F	≥ 5	28	21-65	Nairobi	Community	< 24 hours	Alive
799	IP	F	< 5	3.25	2-5	Nairobi	Community	< 24 hours	Alive
800	IP	F	≥ 5	6	6-14	Not Nairobi	Community	< 24 hours	Alive
801	IP	F	≥ 5	36	21-65	Nairobi	Community	< 24 hours	Alive
802	IP	F	≥ 5	16	15-20	Nairobi	Community	< 24 hours	Alive
803	IP	F	≥ 5	42	21-65	Nairobi	Community	< 24 hours	Alive
804	IP	F	≥ 5	81	>65	Nairobi	Community	< 24 hours	Alive
805	IP	F	≥ 5	35	21-65	Nairobi	Community	< 24 hours	Alive
806	IP	F	≥ 5	35	21-65	Nairobi	Community	< 24 hours	Alive
807	IP	F	≥ 5	44	21-65	Nairobi	Community	< 24 hours	Alive
808	OP	F	≥ 5	55	21-65	Nairobi	Community	< 24 hours	Alive
809	IP	F	< 5	4	2-5	Nairobi	Community	< 24 hours	Alive
810	IP	F	≥ 5	28	21-65	Nairobi	Community	< 24 hours	Alive
811	IP	F	≥ 5	41	21-65	Nairobi	Community	< 24 hours	Alive
812	IP	F	≥ 5	25	21-65	Nairobi	Community	< 24 hours	Alive
813	IP	F	≥ 5	30	21-65	Nairobi	Mass gathering	< 24 hours	Alive
814	IP	F	≥ 5	42	21-65	Nairobi	Mass gathering	< 24 hours	Alive
815	IP	F	< 5	3	2-5	Nairobi	Mass gathering	< 24 hours	Alive
816	IP	F	≥ 5	31	21-65	Nairobi	Mass gathering	< 24 hours	Alive
817	OP	F	≥ 5	28	21-65	Nairobi	Mass gathering	< 24 hours	Alive
818	OP	F	≥ 5	23	21-65	Nairobi	Mass gathering	< 24 hours	Alive
819	OP	F	≥ 5	22	21-65	Nairobi	Mass gathering	< 24 hours	Alive
820	OP	F	≥ 5	34	21-65	Nairobi	Mass gathering	< 24 hours	Alive
821	OP	F	≥ 5	41	21-65	Nairobi	Mass gathering	< 24 hours	Alive
822	OP	F	≥ 5	38	21-65	Nairobi	Mass gathering	< 24 hours	Alive
823	OP	F	≥ 5	23	21-65	Nairobi	Mass gathering	< 24 hours	Alive
824	OP	F	≥ 5	28	21-65	Nairobi	Mass gathering	< 24 hours	Alive
825	OP	F	≥ 5	23	21-65	Nairobi	Mass gathering	< 24 hours	Alive
826	OP	F	≥ 5	34	21-65	Nairobi	Mass gathering	< 24 hours	Alive
827	OP	F	≥ 5	30	21-65	Nairobi	Mass gathering	< 24 hours	Alive
828	OP	F	≥ 5	5	2-5	Nairobi	Community	< 24 hours	Alive
829	IP	M	≥ 5	50	21-65	Not Nairobi	Community	≥ 24 hours	Dead
830	OP	F	≥ 5	41	21-65	Nairobi	Community	< 24 hours	Alive
831	OP	F	≥ 5	53	21-65	Nairobi	Community	< 24 hours	Alive
832	OP	F	≥ 5	38	21-65	Nairobi	Community	< 24 hours	Alive
833	IP	F	≥ 5	45	21-65	Not Nairobi	Community	≥ 24 hours	Alive
834	IP	F	≥ 5	29	21-65	Not Nairobi	Community	≥ 24 hours	Alive
835	IP	F	≥ 5	67	>65	Nairobi	Community	≥ 24 hours	Alive
836	IP	F	≥ 5	86	>65	Nairobi	Community	≥ 24 hours	Alive
837	IP	F	< 5	1	<2	Nairobi	Community	≥ 24 hours	Alive
838	IP	F	≥ 5	26	21-65	Nairobi	Community	≥ 24 hours	Alive
839	IP	F	≥ 5	30	21-65	Not Nairobi	Community	< 24 hours	Alive
840	IP	F	< 5	2	2-5	Nairobi	Community	< 24 hours	Alive
841	IP	F	≥ 5	33	21-65	Nairobi	Community	< 24 hours	Alive
842	IP	F	≥ 5	23	21-65	Nairobi	Community	< 24 hours	Alive
843	IP	F	≥ 5	40	21-65	Nairobi	Community	≥ 24 hours	Alive
844	IP	F	≥ 5	16	15-20	Nairobi	Community	≥ 24 hours	Alive
845	IP	F	≥ 5	7	6-14	Nairobi	Community	≥ 24 hours	Alive
846	IP	F	≥ 5	50	21-65	Nairobi	Community	≥ 24 hours	Alive
847	IP	F	≥ 5	47	21-65	Nairobi	Community	≥ 24 hours	Alive
848	IP	F	≥ 5	35	21-65	Nairobi	Community	≥ 24 hours	Alive
849	IP	F	≥ 5	41	21-65	Nairobi	Community	≥ 24 hours	Alive
850	IP	F	≥ 5	39	21-65	Nairobi	Community	≥ 24 hours	Alive
851	IP	F	≥ 5	37	21-65	Nairobi	Community	≥ 24 hours	Alive
852	IP	F	≥ 5	30	21-65	Not Nairobi	Community	≥ 24 hours	Alive
853	IP	F	≥ 5	32	21-65	Nairobi	Community	≥ 24 hours	Alive
854	IP	F	≥ 5	68	>65	Nairobi	Community	< 24 hours	Alive
855	IP	F	≥ 5	58	21-65	Nairobi	Community	≥ 24 hours	Alive
856	IP	F	≥ 5	20	15-20	Nairobi	Community	< 24 hours	Alive
857	IP	F	≥ 5	22	21-65	Nairobi	Community	< 24 hours	Alive
858	IP	F	≥ 5	12	6-14	Nairobi	Community	< 24 hours	Alive
859	IP	F	≥ 5	28	21-65	Nairobi	Community	< 24 hours	Alive
860	IP	F	≥ 5	27	21-65	Nairobi	Community	≥ 24 hours	Alive
861	IP	F	≥ 5	24	21-65	Nairobi	Community	≥ 24 hours	Alive
862	IP	F	≥ 5	29	21-65	Nairobi	Mass gathering	≥ 24 hours	Alive
863	IP	F	≥ 5	40	21-65	Nairobi	Mass gathering	≥ 24 hours	Alive
864	IP	F	≥ 5	33	21-65	Nairobi	Mass gathering	< 24 hours	Alive
865	IP	F	≥ 5	33	21-65	Nairobi	Mass gathering	< 24 hours	Alive
866	IP	F	< 5	2	2-5	Nairobi	Mass gathering	≥ 24 hours	Alive
867	IP	F	≥ 5	26	21-65	Nairobi	Mass gathering	< 24 hours	Alive
868	IP	F	≥ 5	45	21-65	Nairobi	Mass gathering	< 24 hours	Alive
869	IP	F	≥ 5	53	21-65	Nairobi	Mass gathering	< 24 hours	Alive
870	IP	F	≥ 5	34	21-65	Nairobi	Mass gathering	< 24 hours	Alive
871	IP	F	≥ 5	38	21-65	Nairobi	Mass gathering	< 24 hours	Alive
872	IP	F	≥ 5	32	21-65	Nairobi	Mass gathering	< 24 hours	Alive
873	IP	F	≥ 5	37	21-65	Nairobi	Mass gathering	< 24 hours	Alive
874	IP	F	≥ 5	50	21-65	Nairobi	Mass gathering	< 24 hours	Alive
875	IP	F	≥ 5	12	6-14	Nairobi	Mass gathering	< 24 hours	Alive
876	IP	F	≥ 5	47	21-65	Nairobi	Mass gathering	≥ 24 hours	Alive
877	IP	F	≥ 5	42	21-65	Nairobi	Mass gathering	≥ 24 hours	Alive
878	IP	F	≥ 5	27	21-65	Nairobi	Community	≥ 24 hours	Alive
879	IP	F	≥ 5	21	21-65	Nairobi	Community	≥ 24 hours	Alive
880	IP	F	≥ 5	33	21-65	Nairobi	Community	≥ 24 hours	Alive
881	IP	F	≥ 5	50	21-65	Not Nairobi	Community	≥ 24 hours	Alive
882	IP	F	≥ 5	44	21-65	Not Nairobi	Community	≥ 24 hours	Alive
883	IP	F	≥ 5	40	21-65	Nairobi	Community	≥ 24 hours	Alive
884	IP	F	≥ 5	38	21-65	Nairobi	Community	≥ 24 hours	Alive
885	IP	F	≥ 5	23	21-65	Nairobi	Community	≥ 24 hours	Alive
886	IP	F	≥ 5	35	21-65	Nairobi	Community	≥ 24 hours	Alive
887	IP	F	≥ 5	35	21-65	Nairobi	Community	≥ 24 hours	Alive
888	IP	F	≥ 5	6	6-14	Nairobi	Community	≥ 24 hours	Alive
889	IP	F	≥ 5	7	6-14	Nairobi	Community	≥ 24 hours	Alive
890	IP	F	≥ 5	32	21-65	Nairobi	Community	≥ 24 hours	Alive
891	IP	F	≥ 5	35	21-65	Nairobi	Community	≥ 24 hours	Alive
892	IP	F	≥ 5	38	21-65	Nairobi	Community	≥ 24 hours	Alive
893	IP	F	≥ 5	46	21-65	Nairobi	Community	< 24 hours	Alive
894	IP	F	≥ 5	26	21-65	Nairobi	Community	< 24 hours	Alive
895	IP	F	≥ 5	38	21-65	Nairobi	Community	< 24 hours	Alive
896	IP	F	≥ 5	28	21-65	Nairobi	Community	≥ 24 hours	Alive
897	IP	F	≥ 5	30	21-65	Nairobi	Community	< 24 hours	Alive
898	IP	F	≥ 5	28	21-65	Nairobi	Community	≥ 24 hours	Alive
899	IP	F	≥ 5	25	21-65	Nairobi	Community	≥ 24 hours	Alive
900	IP	F	≥ 5	47	21-65	Nairobi	Community	≥ 24 hours	Alive
901	IP	F	≥ 5	48	21-65	Nairobi	Community	< 24 hours	Alive
902	IP	F	≥ 5	47	21-65	Nairobi	Community	≥ 24 hours	Alive
903	IP	F	≥ 5	32	21-65	Nairobi	Community	≥ 24 hours	Alive
904	IP	F	≥ 5	32	21-65	Nairobi	Community	≥ 24 hours	Alive
905	IP	F	≥ 5	24	21-65	Nairobi	Community	≥ 24 hours	Alive
906	IP	F	≥ 5	27	21-65	Nairobi	Community	≥ 24 hours	Alive
907	IP	F	≥ 5	39	21-65	Nairobi	Community	≥ 24 hours	Alive
908	IP	F	≥ 5	30	21-65	Nairobi	Community	≥ 24 hours	Alive
909	IP	F	≥ 5	29	21-65	Nairobi	Community	≥ 24 hours	Alive
910	IP	F	≥ 5	39	21-65	Nairobi	Community	≥ 24 hours	Alive
911	IP	F	≥ 5	27	21-65	Nairobi	Community	≥ 24 hours	Alive
912	IP	F	≥ 5	42	21-65	Nairobi	Community	≥ 24 hours	Alive
913	IP	F	≥ 5	29	21-65	Nairobi	Community	≥ 24 hours	Alive
914	IP	F	≥ 5	35	21-65	Nairobi	Community	≥ 24 hours	Alive
915	IP	F	≥ 5	37	21-65	Nairobi	Community	≥ 24 hours	Alive
916	IP	F	≥ 5	24	21-65	Nairobi	Community	≥ 24 hours	Alive
917	IP	M	≥ 5	26	21-65	Nairobi	Community	≥ 24 hours	Alive
918	IP	M	≥ 5	50	21-65	Nairobi	Community	≥ 24 hours	Alive
919	IP	F	≥ 5	8	6-14	Nairobi	Community	≥ 24 hours	Alive
920	IP	F	< 5	3.5	2-5	Nairobi	Community	≥ 24 hours	Alive
921	IP	M	≥ 5	26	21-65	Nairobi	Community	≥ 24 hours	Alive
922	IP	M	≥ 5	14	6-14	Nairobi	Community	≥ 24 hours	Alive
923	IP	M	≥ 5	32	21-65	Nairobi	Community	≥ 24 hours	Alive
924	IP	M	≥ 5	54	21-65	Nairobi	Community	≥ 24 hours	Dead
925	IP	M	≥ 5	49	21-65	Nairobi	Community	≥ 24 hours	Alive
926	IP	F	≥ 5	20	15-20	Nairobi	Community	≥ 24 hours	Alive
927	IP	F	≥ 5	29	21-65	Nairobi	Community	≥ 24 hours	Alive
928	IP	M	≥ 5	39	21-65	Nairobi	Community	≥ 24 hours	Alive
929	IP	M	≥ 5	17	15-20	Nairobi	Community	≥ 24 hours	Alive
930	IP	M	≥ 5	21	21-65	Nairobi	Community	≥ 24 hours	Alive
931	IP	F	≥ 5	35	21-65	Nairobi	Community	≥ 24 hours	Alive
932	IP	M	≥ 5	48	21-65	Nairobi	Community	≥ 24 hours	Alive
933	IP	M	< 5	1.6	<2	Nairobi	Community	≥ 24 hours	Alive
934	IP	M	≥ 5	44	21-65	Nairobi	Community	≥ 24 hours	Dead
935	IP	M	≥ 5	28	21-65	Nairobi	Community	≥ 24 hours	Alive
936	IP	M	≥ 5	40	21-65	Not Nairobi	Community	≥ 24 hours	Alive
937	IP	M	≥ 5	22	21-65	Nairobi	Community	≥ 24 hours	Alive
938	IP	F	≥ 5	22	21-65	Nairobi	Community	≥ 24 hours	Alive
939	IP	M	≥ 5	30	21-65	Nairobi	Community	≥ 24 hours	Alive
940	IP	M	≥ 5	52	21-65	Nairobi	Community	≥ 24 hours	Alive
941	IP	M	≥ 5	40	21-65	Nairobi	Community	≥ 24 hours	Alive
942	IP	M	≥ 5	51	21-65	Nairobi	Community	≥ 24 hours	Alive
943	IP	M	≥ 5	35	21-65	Nairobi	Community	≥ 24 hours	Alive
944	IP	M	≥ 5	31	21-65	Nairobi	Community	≥ 24 hours	Alive
945	OP	M	≥ 5	34	21-65	Nairobi	Community	≥ 24 hours	Alive
946	OP	M	≥ 5	35	21-65	Nairobi	Community	≥ 24 hours	Alive
947	OP	M	≥ 5	50	21-65	Nairobi	Community	≥ 24 hours	Alive
948	OP	M	≥ 5	45	21-65	Nairobi	Community	≥ 24 hours	Alive
949	OP	M	< 5	1	<2	Nairobi	Community	≥ 24 hours	Alive
950	OP	F	≥ 5	28	21-65	Nairobi	Community	< 24 hours	Alive
951	OP	F	≥ 5	27	21-65	Nairobi	Community	≥ 24 hours	Alive
952	OP	F	≥ 5	27	21-65	Nairobi	Community	≥ 24 hours	Alive
953	OP	F	≥ 5	37	21-65	Nairobi	Community	≥ 24 hours	Alive
954	OP	M	≥ 5	47	21-65	Nairobi	Community	≥ 24 hours	Alive
955	OP	M	≥ 5	35	21-65	Nairobi	Community	≥ 24 hours	Alive
956	OP	F	≥ 5	28	21-65	Nairobi	Community	≥ 24 hours	Alive
957	OP	M	≥ 5	34	21-65	Nairobi	Community	≥ 24 hours	Alive
958	OP	M	≥ 5	27	21-65	Nairobi	Community	≥ 24 hours	Alive
959	OP	M	≥ 5	17	15-20	Nairobi	Community	≥ 24 hours	Alive
960	OP	M	≥ 5	40	21-65	Nairobi	Community	≥ 24 hours	Alive
961	OP	M	≥ 5	10	6-14	Nairobi	Community	≥ 24 hours	Alive
962	OP	M	≥ 5	35	21-65	Nairobi	Community	≥ 24 hours	Alive
963	OP	M	≥ 5	40	21-65	Nairobi	Community	< 24 hours	Alive
964	OP	M	≥ 5	22	21-65	Nairobi	Community	≥ 24 hours	Alive
965	OP	F	≥ 5	15	15-20	Nairobi	Community	≥ 24 hours	Alive
966	OP	F	< 5	3	2-5	Nairobi	Community	≥ 24 hours	Alive
967	OP	M	≥ 5	29	21-65	Nairobi	Community	≥ 24 hours	Alive
968	OP	F	≥ 5	15	15-20	Nairobi	Community	≥ 24 hours	Alive
969	OP	F	≥ 5	36	21-65	Nairobi	Community	< 24 hours	Alive
970	OP	F	≥ 5	35	21-65	Nairobi	Community	≥ 24 hours	Alive
971	OP	M	≥ 5	35	21-65	Nairobi	Community	≥ 24 hours	Alive
972	OP	F	≥ 5	26	21-65	Nairobi	Community	≥ 24 hours	Alive
973	OP	M	≥ 5	30	21-65	Nairobi	Community	≥ 24 hours	Alive
974	OP	F	< 5	1	<2	Nairobi	Community	≥ 24 hours	Alive
975	OP	M	≥ 5	22	21-65	Nairobi	Community	≥ 24 hours	Alive
976	OP	F	≥ 5	36	21-65	Nairobi	Community	≥ 24 hours	Alive
977	OP	F	≥ 5	38	21-65	Nairobi	Community	≥ 24 hours	Alive
978	OP	M	≥ 5	22	21-65	Not Nairobi	Community	≥ 24 hours	Alive
979	OP	M	≥ 5	17	15-20	Nairobi	Community	≥ 24 hours	Alive
980	OP	F	≥ 5	28	21-65	Nairobi	Community	≥ 24 hours	Alive
981	OP	F	≥ 5	20	15-20	Nairobi	Community	≥ 24 hours	Alive
982	OP	M	≥ 5	33	21-65	Nairobi	Community	≥ 24 hours	Alive
983	OP	M	≥ 5	25	21-65	Nairobi	Community	≥ 24 hours	Alive
984	OP	M	≥ 5	30	21-65	Nairobi	Community	< 24 hours	Alive
985	OP	M	< 5	1.5	<2	Nairobi	Community	< 24 hours	Alive
986	OP	M	≥ 5	45	21-65	Nairobi	Community	≥ 24 hours	Alive
987	IP	F	≥ 5	6	6-14	Nairobi	Community	≥ 24 hours	Alive
988	OP	M	≥ 5	30	21-65	Nairobi	Community	< 24 hours	Alive
989	OP	M	≥ 5	10	6-14	Nairobi	Community	≥ 24 hours	Alive
990	OP	M	≥ 5	38	21-65	Nairobi	Community	≥ 24 hours	Alive
991	OP	M	≥ 5	6	6-14	Nairobi	Community	≥ 24 hours	Alive
992	OP	M	≥ 5	42	21-65	Nairobi	Community	≥ 24 hours	Alive
993	OP	M	≥ 5	49	21-65	Nairobi	Community	≥ 24 hours	Alive
994	IP	M	< 5	48	21-65	Nairobi	Community	≥ 24 hours	Dead
995	OP	M	≥ 5	30	21-65	Nairobi	Community	≥ 24 hours	Alive
996	OP	F	≥ 5	22	21-65	Nairobi	Community	≥ 24 hours	Alive
997	OP	M	≥ 5	51	21-65	Nairobi	Community	< 24 hours	Alive
998	OP	M	≥ 5	65	21-65	Nairobi	Community	< 24 hours	Alive
999	OP	M	≥ 5	33	21-65	Nairobi	Community	≥ 24 hours	Alive
1000	IP	M	≥ 5	32	21-65	Nairobi	Community	≥ 24 hours	Alive
1001	IP	M	< 5	1.5	<2	Nairobi	Community	≥ 24 hours	Alive
1002	IP	M	≥ 5	20	15-20	Nairobi	Community	≥ 24 hours	Alive
1003	OP	M	≥ 5	40	21-65	Nairobi	Community	≥ 24 hours	Alive
1004	IP	M	≥ 5	19	15-20	Nairobi	Community	≥ 24 hours	Alive
1005	IP	M	≥ 5	33	21-65	Nairobi	Mass gathering	< 24 hours	Alive
1006	IP	M	≥ 5	32	21-65	Nairobi	Mass gathering	< 24 hours	Alive
1007	OP	F	≥ 5	40	21-65	Nairobi	Mass gathering	< 24 hours	Alive
1008	IP	F	≥ 5	22	21-65	Nairobi	Mass gathering	≥ 24 hours	Alive
1009	IP	M	≥ 5	37	21-65	Nairobi	Mass gathering	< 24 hours	Alive
1010	IP	M	≥ 5	39	21-65	Nairobi	Mass gathering	< 24 hours	Alive
1011	OP	M	≥ 5	21	21-65	Nairobi	Mass gathering	< 24 hours	Alive
1012	IP	F	≥ 5	25	21-65	Nairobi	Community	≥ 24 hours	Alive
1013	IP	F	≥ 5	28	21-65	Nairobi	Community	≥ 24 hours	Alive
1014	OP	M	≥ 5	32	21-65	Nairobi	Community	≥ 24 hours	Alive
1015	OP	M	< 5	1.5	<2	Nairobi	Community	≥ 24 hours	Alive
1016	OP	M	< 5	4	2-5	Nairobi	Community	≥ 24 hours	Alive
1017	IP	M	≥ 5	38	21-65	Nairobi	Community	≥ 24 hours	Alive
1018	IP	M	< 5	3.5	2-5	Nairobi	Community	≥ 24 hours	Alive
1019	IP	M	≥ 5	28	21-65	Nairobi	Community	≥ 24 hours	Alive
1020	IP	F	≥ 5	30	21-65	Nairobi	Community	≥ 24 hours	Alive
1021	IP	M	≥ 5	9	6-14	Nairobi	Community	≥ 24 hours	Alive
1022	IP	M	≥ 5	31	21-65	Nairobi	Community	≥ 24 hours	Alive
1023	IP	M	≥ 5	28	21-65	Nairobi	Community	≥ 24 hours	Alive
1024	IP	F	≥ 5	30	21-65	Nairobi	Community	≥ 24 hours	Alive
1025	IP	F	≥ 5	24	21-65	Nairobi	Community	≥ 24 hours	Alive
1026	IP	M	≥ 5	40	21-65	Nairobi	Community	≥ 24 hours	Alive
1027	IP	M	≥ 5	23	21-65	Nairobi	Community	≥ 24 hours	Alive
1028	IP	M	≥ 5	35	21-65	Nairobi	Community	≥ 24 hours	Alive
1029	IP	M	≥ 5	47	21-65	Nairobi	Community	≥ 24 hours	Alive
1030	OP	M	≥ 5	45	21-65	Nairobi	Community	≥ 24 hours	Alive
1031	IP	M	≥ 5	33	21-65	Nairobi	Community	≥ 24 hours	Alive
1032	OP	F	≥ 5	24	21-65	Nairobi	Community	≥ 24 hours	Alive
1033	OP	M	≥ 5	64	21-65	Nairobi	Community	≥ 24 hours	Alive
1034	IP	M	≥ 5	5	2-5	Nairobi	Community	≥ 24 hours	Alive
1035	IP	F	≥ 5	24	21-65	Nairobi	Community	≥ 24 hours	Alive
1036	OP	F	< 5	3.6	2-5	Nairobi	Community	≥ 24 hours	Alive
1037	IP	M	≥ 5	18	15-20	Nairobi	Community	≥ 24 hours	Alive
1038	OP	M	≥ 5	28	21-65	Nairobi	Community	≥ 24 hours	Alive
1039	OP	F	≥ 5	29	21-65	Nairobi	Community	≥ 24 hours	Alive
1040	IP	M	≥ 5	24	21-65	Nairobi	Community	≥ 24 hours	Alive
1041	OP	M	< 5	4.5	2-5	Nairobi	Community	< 24 hours	Alive
1042	IP	M	≥ 5	27	21-65	Nairobi	Community	≥ 24 hours	Alive
1043	IP	M	≥ 5	28	21-65	Nairobi	Community	≥ 24 hours	Alive
1044	IP	M	≥ 5	30	21-65	Nairobi	Community	≥ 24 hours	Alive
1045	OP	F	≥ 5	64	21-65	Nairobi	Community	< 24 hours	Alive
1046	IP	F	≥ 5	29	21-65	Nairobi	Community	< 24 hours	Alive
1047	IP	M	≥ 5	28	21-65	Nairobi	Community	≥ 24 hours	Alive
1048	IP	M	≥ 5	68	>65	Nairobi	Community	≥ 24 hours	Alive
1049	IP	M	≥ 5	26	21-65	Nairobi	Community	≥ 24 hours	Alive
1050	OP	M	≥ 5	49	21-65	Nairobi	Community	≥ 24 hours	Alive
1051	OP	M	< 5	2	2-5	Nairobi	Community	≥ 24 hours	Alive
1052	OP	M	< 5	1.75	<2	Nairobi	Community	≥ 24 hours	Alive
1053	IP	M	≥ 5	60	21-65	Nairobi	Community	≥ 24 hours	Alive
1054	IP	F	< 5	1.9	<2	Nairobi	Community	< 24 hours	Alive
1055	IP	F	≥ 5	55	21-65	Nairobi	Community	≥ 24 hours	Alive
1056	IP	F	≥ 5	48	21-65	Not Nairobi	Community	≥ 24 hours	Alive
1057	IP	F	≥ 5	35	21-65	Not Nairobi	Community	≥ 24 hours	Alive
1058	IP	F	< 5	1	<2	Nairobi	Community	≥ 24 hours	Dead
1059	IP	M	≥ 5	33	21-65	Nairobi	Community	≥ 24 hours	Alive
1060	IP	M	≥ 5	22	21-65	Not Nairobi	Community	< 24 hours	Dead
1061	IP	F	≥ 5	39	21-65	Nairobi	Community	≥ 24 hours	Alive
1062	IP	M	≥ 5	20	15-20	Nairobi	Community	≥ 24 hours	Alive
1063	IP	M	≥ 5	28	21-65	Nairobi	Community	≥ 24 hours	Alive
1064	IP	M	≥ 5	45	21-65	Nairobi	Community	≥ 24 hours	Alive
1065	IP	M	≥ 5	30	21-65	Nairobi	Community	≥ 24 hours	Alive
1066	IP	M	≥ 5	25	21-65	Nairobi	Community	≥ 24 hours	Alive
1067	IP	M	≥ 5	47	21-65	Nairobi	Mass gathering	≥ 24 hours	Alive
1068	IP	M	≥ 5	36	21-65	Nairobi	Mass gathering	≥ 24 hours	Alive
1069	IP	M	≥ 5	32	21-65	Nairobi	Mass gathering	≥ 24 hours	Alive
1070	IP	M	≥ 5	56	21-65	Nairobi	Mass gathering	≥ 24 hours	Alive
1071	IP	F	≥ 5	24	21-65	Nairobi	Mass gathering	≥ 24 hours	Alive
1072	IP	F	≥ 5	20	15-20	Nairobi	Mass gathering	≥ 24 hours	Alive
1073	IP	M	≥ 5	20	15-20	Nairobi	Mass gathering	≥ 24 hours	Alive
1074	IP	M	≥ 5	23	21-65	Nairobi	Mass gathering	≥ 24 hours	Alive
1075	IP	M	≥ 5	26	21-65	Nairobi	Mass gathering	≥ 24 hours	Alive
1076	IP	F	≥ 5	36	21-65	Nairobi	Mass gathering	≥ 24 hours	Alive
1077	IP	M	≥ 5	43	21-65	Nairobi	Mass gathering	≥ 24 hours	Alive
1078	IP	M	≥ 5	45	21-65	Nairobi	Mass gathering	≥ 24 hours	Alive
1079	IP	F	≥ 5	21	21-65	Nairobi	Mass gathering	≥ 24 hours	Alive
1080	IP	M	≥ 5	78	>65	Nairobi	Mass gathering	≥ 24 hours	Alive
1081	IP	M	≥ 5	49	21-65	Nairobi	Mass gathering	< 24 hours	Alive
1082	IP	F	≥ 5	25	21-65	Nairobi	Mass gathering	≥ 24 hours	Alive
1083	IP	M	≥ 5	22	21-65	Not Nairobi	Mass gathering	≥ 24 hours	Alive
1084	IP	M	≥ 5	17	15-20	Nairobi	Mass gathering	≥ 24 hours	Alive
1085	IP	M	≥ 5	25	21-65	Nairobi	Community	< 24 hours	Alive
1086	IP	F	≥ 5	21	21-65	Nairobi	Community	≥ 24 hours	Alive
1087	IP	F	≥ 5	24	21-65	Nairobi	Community	≥ 24 hours	Alive
1088	IP	M	≥ 5	23	21-65	Nairobi	Community	≥ 24 hours	Alive
1089	IP	F	≥ 5	36	21-65	Nairobi	Community	≥ 24 hours	Alive
1090	IP	M	≥ 5	17	15-20	Nairobi	Community	≥ 24 hours	Alive
1091	IP	M	≥ 5	40	21-65	Nairobi	Community	≥ 24 hours	Alive
1092	IP	M	≥ 5	37	21-65	Nairobi	Community	≥ 24 hours	Alive
1093	IP	M	≥ 5	34	21-65	Nairobi	Community	≥ 24 hours	Alive
1094	IP	M	≥ 5	23	21-65	Nairobi	Community	≥ 24 hours	Alive
1095	IP	M	≥ 5	46	21-65	Nairobi	Community	≥ 24 hours	Alive
1096	IP	M	≥ 5	33	21-65	Nairobi	Community	≥ 24 hours	Alive
1097	IP	M	≥ 5	26	21-65	Nairobi	Community	≥ 24 hours	Alive
1098	IP	F	≥ 5	41	21-65	Nairobi	Community	≥ 24 hours	Alive
1099	IP	M	≥ 5	42	21-65	Nairobi	Community	≥ 24 hours	Alive
1100	OP	F	≥ 5	15	15-20	Nairobi	Community	≥ 24 hours	Alive
1101	IP	M	≥ 5	43	21-65	Nairobi	Community	≥ 24 hours	Alive
1102	IP	F	≥ 5	32	21-65	Nairobi	Community	≥ 24 hours	Alive
1103	OP	F	≥ 5	32	21-65	Nairobi	Community	< 24 hours	Alive
1104	OP	M	≥ 5	8	6-14	Nairobi	Community	≥ 24 hours	Alive
1105	IP	F	≥ 5	12	6-14	Nairobi	Community	≥ 24 hours	Alive
1106	OP	F	≥ 5	31	21-65	Nairobi	Community	≥ 24 hours	Alive
1107	IP	M	≥ 5	50	21-65	Nairobi	Community	≥ 24 hours	Alive
1108	OP	F	≥ 5	40	21-65	Nairobi	Community	≥ 24 hours	Alive
1109	IP	M	≥ 5	34	21-65	Nairobi	Community	≥ 24 hours	Alive
1110	IP	M	≥ 5	53	21-65	Nairobi	Community	≥ 24 hours	Alive
1111	IP	M	≥ 5	27	21-65	Nairobi	Community	≥ 24 hours	Alive
1112	IP	F	≥ 5	30	21-65	Nairobi	Community	≥ 24 hours	Alive
1113	OP	F	≥ 5	29	21-65	Nairobi	Community	≥ 24 hours	Alive
1114	IP	M	≥ 5	23	21-65	Nairobi	Community	≥ 24 hours	Alive
1115	OP	F	≥ 5	19	15-20	Nairobi	Community	≥ 24 hours	Alive
1116	IP	M	≥ 5	35	21-65	Nairobi	Community	≥ 24 hours	Alive
1117	IP	M	≥ 5	35	21-65	Nairobi	Community	≥ 24 hours	Alive
1118	OP	F	≥ 5	40	21-65	Nairobi	Community	≥ 24 hours	Alive
1119	IP	F	≥ 5	35	21-65	Nairobi	Community	≥ 24 hours	Alive
1120	IP	M	≥ 5	34	21-65	Nairobi	Community	≥ 24 hours	Alive
1121	IP	M	≥ 5	32	21-65	Nairobi	Community	≥ 24 hours	Alive
1122	IP	M	≥ 5	32	21-65	Nairobi	Community	≥ 24 hours	Alive
1123	IP	M	≥ 5	47	21-65	Nairobi	Community	≥ 24 hours	Alive
1124	OP	M	≥ 5	27	21-65	Nairobi	Community	≥ 24 hours	Alive
1125	IP	F	≥ 5	21	21-65	Nairobi	Community	≥ 24 hours	Alive
1126	IP	M	≥ 5	32	21-65	Nairobi	Community	≥ 24 hours	Alive
1127	IP	M	≥ 5	34	21-65	Nairobi	Community	≥ 24 hours	Alive
1128	IP	M	≥ 5	18	15-20	Nairobi	Community	< 24 hours	Alive
1129	IP	M	≥ 5	30	21-65	Nairobi	Community	≥ 24 hours	Alive
1130	IP	F	≥ 5	36	21-65	Nairobi	Community	< 24 hours	Alive
1131	IP	F	≥ 5	14	6-14	Nairobi	Community	≥ 24 hours	Alive
1132	IP	M	< 5	4	2-5	Nairobi	Community	< 24 hours	Alive
1133	IP	F	≥ 5	19	15-20	Nairobi	Community	< 24 hours	Alive
1134	OP	F	≥ 5	45	21-65	Nairobi	Community	≥ 24 hours	Alive
1135	IP	M	≥ 5	25	21-65	Nairobi	Community	< 24 hours	Alive
1136	IP	F	≥ 5	14	6-14	Nairobi	Community	< 24 hours	Alive
1137	IP	F	≥ 5	12	6-14	Nairobi	Community	< 24 hours	Alive
1138	IP	F	≥ 5	8	6-14	Nairobi	Community	< 24 hours	Alive
1139	IP	F	≥ 5	10	6-14	Nairobi	Community	< 24 hours	Alive
1140	IP	F	≥ 5	26	21-65	Nairobi	Community	≥ 24 hours	Alive
1141	IP	M	≥ 5	32	21-65	Nairobi	Community	≥ 24 hours	Alive
1142	IP	F	< 5	0.6	<2	Nairobi	Community	≥ 24 hours	Alive
1143	IP	M	≥ 5	47	21-65	Nairobi	Community	≥ 24 hours	Alive
1144	OP	M	≥ 5	43	21-65	Nairobi	Community	≥ 24 hours	Alive
1145	OP	M	≥ 5	46	21-65	Nairobi	Community	≥ 24 hours	Alive
1146	OP	M	≥ 5	11	6-14	Nairobi	Community	≥ 24 hours	Alive
1147	OP	F	≥ 5	11	6-14	Nairobi	Community	≥ 24 hours	Alive
1148	OP	M	≥ 5	51	21-65	Nairobi	Community	≥ 24 hours	Alive
1149	OP	M	≥ 5	28	21-65	Nairobi	Community	≥ 24 hours	Alive
1150	OP	M	≥ 5	57	21-65	Nairobi	Community	≥ 24 hours	Alive
1151	OP	M	≥ 5	25	21-65	Nairobi	Community	≥ 24 hours	Alive
1152	OP	M	≥ 5	40	21-65	Nairobi	Community	≥ 24 hours	Alive
1153	OP	M	≥ 5	34	21-65	Nairobi	Community	≥ 24 hours	Alive
1154	OP	M	≥ 5	55	21-65	Nairobi	Community	≥ 24 hours	Alive
1155	OP	M	≥ 5	10	6-14	Nairobi	Community	≥ 24 hours	Alive
1156	OP	M	≥ 5	27	21-65	Nairobi	Community	≥ 24 hours	Alive
1157	OP	M	≥ 5	23	21-65	Nairobi	Community	≥ 24 hours	Alive
1158	OP	F	≥ 5	15	15-20	Nairobi	Community	≥ 24 hours	Alive
1159	OP	F	≥ 5	40	21-65	Nairobi	Community	≥ 24 hours	Alive
1160	IP	M	≥ 5	47	21-65	Nairobi	Community	≥ 24 hours	Alive
1161	IP	M	≥ 5	32	21-65	Nairobi	Community	≥ 24 hours	Alive
1162	IP	M	≥ 5	32	21-65	Nairobi	Community	≥ 24 hours	Alive
1163	IP	M	≥ 5	24	21-65	Nairobi	Community	≥ 24 hours	Alive
1164	IP	M	≥ 5	27	21-65	Nairobi	Community	≥ 24 hours	Alive
1165	IP	M	≥ 5	39	21-65	Nairobi	Community	≥ 24 hours	Alive
1166	IP	F	≥ 5	30	21-65	Nairobi	Community	≥ 24 hours	Alive
1167	IP	M	≥ 5	29	21-65	Nairobi	Community	≥ 24 hours	Alive
1168	IP	M	≥ 5	39	21-65	Nairobi	Community	≥ 24 hours	Alive
1169	IP	M	≥ 5	27	21-65	Nairobi	Community	≥ 24 hours	Alive
1170	IP	F	≥ 5	42	21-65	Nairobi	Community	≥ 24 hours	Alive
1171	IP	M	≥ 5	29	21-65	Nairobi	Community	≥ 24 hours	Alive
1172	IP	M	≥ 5	35	21-65	Nairobi	Community	≥ 24 hours	Alive
1173	IP	M	≥ 5	37	21-65	Nairobi	Community	≥ 24 hours	Alive
1174	IP	M	≥ 5	26	21-65	Nairobi	Community	≥ 24 hours	Alive
1175	IP	M	≥ 5	31	21-65	Nairobi	Community	≥ 24 hours	Alive
1176	IP	M	≥ 5	32	21-65	Nairobi	Community	≥ 24 hours	Alive
1177	IP	M	≥ 5	32	21-65	Nairobi	Community	≥ 24 hours	Alive
1178	IP	M	≥ 5	33	21-65	Nairobi	Community	≥ 24 hours	Alive
1179	IP	F	≥ 5	16	15-20	Nairobi	Community	≥ 24 hours	Alive
1180	IP	M	≥ 5	35	21-65	Nairobi	Community	≥ 24 hours	Alive
1181	IP	M	≥ 5	29	21-65	Nairobi	Community	≥ 24 hours	Alive
1182	IP	M	≥ 5	32	21-65	Nairobi	Community	≥ 24 hours	Alive
1183	IP	M	≥ 5	39	21-65	Nairobi	Community	≥ 24 hours	Alive
1184	IP	F	≥ 5	36	21-65	Nairobi	Community	≥ 24 hours	Alive
1185	IP	M	≥ 5	46	21-65	Nairobi	Community	≥ 24 hours	Alive
1186	IP	M	≥ 5	31	21-65	Nairobi	Community	≥ 24 hours	Alive
1187	IP	F	≥ 5	34	21-65	Nairobi	Community	≥ 24 hours	Alive
1188	IP	M	≥ 5	35	21-65	Nairobi	Community	≥ 24 hours	Alive
1189	IP	M	≥ 5	30	21-65	Nairobi	Community	≥ 24 hours	Alive
1190	IP	M	≥ 5	34	21-65	Nairobi	Community	≥ 24 hours	Alive
1191	IP	M	≥ 5	13	6-14	Nairobi	Community	≥ 24 hours	Alive
1192	IP	F	≥ 5	11	6-14	Nairobi	Community	≥ 24 hours	Alive
1193	IP	F	≥ 5	31	21-65	Nairobi	Community	≥ 24 hours	Alive
1194	IP	M	≥ 5	39	21-65	Nairobi	Community	≥ 24 hours	Alive
1195	IP	M	≥ 5	49	21-65	Nairobi	Community	≥ 24 hours	Alive
1196	IP	M	≥ 5	44	21-65	Nairobi	Community	≥ 24 hours	Alive
1197	OP	M	≥ 5	30	21-65	Nairobi	Community	≥ 24 hours	Alive
1198	IP	M	≥ 5	35	21-65	Nairobi	Community	≥ 24 hours	Alive
1199	IP	M	≥ 5	55	21-65	Nairobi	Community	≥ 24 hours	Alive
1200	IP	M	≥ 5	35	21-65	Nairobi	Community	≥ 24 hours	Alive
1201	IP	M	≥ 5	54	21-65	Nairobi	Community	≥ 24 hours	Alive
1202	IP	M	≥ 5	6.5	6-14	Nairobi	Community	≥ 24 hours	Alive
1203	IP	F	≥ 5	34	21-65	Nairobi	Community	≥ 24 hours	Alive
1204	IP	F	≥ 5	20	15-20	Nairobi	Community	≥ 24 hours	Alive
1205	IP	M	≥ 5	35	21-65	Nairobi	Community	≥ 24 hours	Alive
1206	IP	M	≥ 5	37	21-65	Nairobi	Community	≥ 24 hours	Alive
1207	IP	M	< 5	3	2-5	Nairobi	Community	≥ 24 hours	Alive
1208	IP	M	< 5	0.9	<2	Nairobi	Community	≥ 24 hours	Alive
1209	IP	M	≥ 5	57	21-65	Nairobi	Community	≥ 24 hours	Alive
1210	IP	M	≥ 5	31	21-65	Nairobi	Community	≥ 24 hours	Alive
1211	IP	M	≥ 5	43	21-65	Nairobi	Community	≥ 24 hours	Alive
1212	IP	F	≥ 5	43	21-65	Nairobi	Community	≥ 24 hours	Alive
1213	IP	M	< 5	1	<2	Nairobi	Community	≥ 24 hours	Alive
1214	IP	M	≥ 5	17	15-20	Nairobi	Community	≥ 24 hours	Alive
1215	IP	M	≥ 5	30	21-65	Nairobi	Community	≥ 24 hours	Alive
1216	IP	M	≥ 5	18	15-20	Nairobi	Community	≥ 24 hours	Alive
1217	IP	F	≥ 5	27	21-65	Nairobi	Community	≥ 24 hours	Alive
1218	IP	M	≥ 5	22	21-65	Nairobi	Community	≥ 24 hours	Alive
1219	IP	M	≥ 5	22	21-65	Nairobi	Community	≥ 24 hours	Alive
1220	IP	F	≥ 5	22	21-65	Nairobi	Community	≥ 24 hours	Alive
1221	IP	M	≥ 5	18	15-20	Nairobi	Community	< 24 hours	Alive
1222	IP	M	≥ 5	35	21-65	Nairobi	Community	≥ 24 hours	Alive
1223	IP	M	≥ 5	38	21-65	Nairobi	Community	≥ 24 hours	Alive
1224	IP	F	≥ 5	43	21-65	Nairobi	Community	< 24 hours	Alive
1225	IP	M	≥ 5	29	21-65	Nairobi	Community	≥ 24 hours	Alive
1226	IP	M	≥ 5	26	21-65	Nairobi	Community	< 24 hours	Alive
1227	IP	M	≥ 5	33	21-65	Nairobi	Community	≥ 24 hours	Alive
1228	IP	M	≥ 5	34	21-65	Nairobi	Community	≥ 24 hours	Alive
1229	IP	M	≥ 5	25	21-65	Nairobi	Community	≥ 24 hours	Alive
1230	IP	M	≥ 5	27	21-65	Nairobi	Community	< 24 hours	Alive
1231	IP	M	≥ 5	44	21-65	Nairobi	Community	≥ 24 hours	Alive
1232	IP	M	≥ 5	37	21-65	Nairobi	Community	≥ 24 hours	Alive
1233	IP	M	≥ 5	44	21-65	Nairobi	Community	≥ 24 hours	Alive
1234	IP	M	≥ 5	30	21-65	Nairobi	Community	≥ 24 hours	Alive
1235	OP	M	≥ 5	35	21-65	Nairobi	Community	≥ 24 hours	Alive
1236	OP	M	≥ 5	23	21-65	Nairobi	Community	≥ 24 hours	Alive
1237	OP	M	≥ 5	5	2-5	Nairobi	Mass gathering	≥ 24 hours	Alive
1238	OP	M	≥ 5	34	21-65	Nairobi	Mass gathering	≥ 24 hours	Alive
1239	OP	M	≥ 5	39	21-65	Nairobi	Mass gathering	≥ 24 hours	Alive
1240	OP	F	≥ 5	28	21-65	Nairobi	Mass gathering	≥ 24 hours	Alive
1241	OP	F	≥ 5	23	21-65	Nairobi	Mass gathering	< 24 hours	Alive
1242	OP	F	< 5	52	21-65	Not Nairobi	Mass gathering	< 24 hours	Alive
1243	OP	M	≥ 5	38	21-65	Nairobi	Mass gathering	< 24 hours	Alive
1244	OP	M	≥ 5	39	21-65	Nairobi	Mass gathering	≥ 24 hours	Alive
1245	OP	M	≥ 5	6	6-14	Nairobi	Mass gathering	≥ 24 hours	Alive
1246	OP	M	≥ 5	30	21-65	Nairobi	Mass gathering	≥ 24 hours	Alive
1247	OP	F	≥ 5	7	6-14	Nairobi	Mass gathering	≥ 24 hours	Alive
1248	OP	M	≥ 5	43	21-65	Nairobi	Mass gathering	< 24 hours	Alive
1249	OP	M	≥ 5	27	21-65	Nairobi	Mass gathering	< 24 hours	Alive
1250	OP	F	≥ 5	25	21-65	Nairobi	Mass gathering	≥ 24 hours	Alive
1251	OP	M	< 5	0.8	<2	Nairobi	Mass gathering	< 24 hours	Alive
1252	OP	F	< 5	2	2-5	Nairobi	Mass gathering	< 24 hours	Alive
1253	OP	M	≥ 5	58	21-65	Nairobi	Mass gathering	< 24 hours	Alive
1254	OP	F	≥ 5	30	21-65	Nairobi	Community	< 24 hours	Alive
1255	OP	M	≥ 5	25	21-65	Nairobi	Mass gathering	< 24 hours	Alive
1256	OP	F	≥ 5	24	21-65	Nairobi	Mass gathering	≥ 24 hours	Alive
1257	OP	M	≥ 5	23	21-65	Nairobi	Mass gathering	≥ 24 hours	Alive
1258	OP	M	≥ 5	26	21-65	Nairobi	Mass gathering	≥ 24 hours	Alive
1259	OP	M	≥ 5	34	21-65	Nairobi	Mass gathering	< 24 hours	Alive
1260	OP	F	≥ 5	24	21-65	Nairobi	Mass gathering	≥ 24 hours	Alive
1261	OP	M	≥ 5	26	21-65	Nairobi	Mass gathering	≥ 24 hours	Alive
1262	OP	M	≥ 5	30	21-65	Nairobi	Mass gathering	≥ 24 hours	Alive
1263	OP	M	≥ 5	32	21-65	Nairobi	Mass gathering	≥ 24 hours	Alive
1264	OP	M	≥ 5	33	21-65	Nairobi	Mass gathering	≥ 24 hours	Alive
1265	OP	M	≥ 5	45	21-65	Nairobi	Mass gathering	≥ 24 hours	Alive
1266	IP	M	≥ 5	45	21-65	Nairobi	Mass gathering	< 24 hours	Alive
1267	IP	M	≥ 5	45	21-65	Nairobi	Mass gathering	< 24 hours	Alive
1268	IP	M	≥ 5	44	21-65	Nairobi	Mass gathering	< 24 hours	Alive
1269	IP	M	≥ 5	23	21-65	Nairobi	Mass gathering	≥ 24 hours	Alive
1270	OP	M	≥ 5	42	21-65	Nairobi	Community	≥ 24 hours	Alive
1271	IP	M	≥ 5	30	21-65	Nairobi	Community	≥ 24 hours	Dead
1272	IP	M	≥ 5	35	21-65	Nairobi	Community	≥ 24 hours	Alive
1273	IP	M	≥ 5	17	15-20	Nairobi	Community	≥ 24 hours	Dead
1274	IP	M	≥ 5	48	21-65	Nairobi	Community	≥ 24 hours	Alive
1275	IP	M	≥ 5	31	21-65	Nairobi	Community	≥ 24 hours	Alive
1276	IP	M	≥ 5	35	21-65	Nairobi	Community	≥ 24 hours	Alive
1277	IP	M	≥ 5	27	21-65	Nairobi	Community	≥ 24 hours	Alive
1278	IP	M	≥ 5	25	21-65	Nairobi	Community	< 24 hours	Alive
1279	IP	M	≥ 5	39	21-65	Nairobi	Community	≥ 24 hours	Alive
1280	IP	M	≥ 5	25	21-65	Nairobi	Community	≥ 24 hours	Alive
1281	IP	M	≥ 5	20	15-20	Nairobi	Community	≥ 24 hours	Alive
1282	IP	M	≥ 5	22	21-65	Nairobi	Community	≥ 24 hours	Alive
1283	IP	M	≥ 5	50	21-65	Nairobi	Community	≥ 24 hours	Alive
1284	IP	M	≥ 5	22	21-65	Nairobi	Community	≥ 24 hours	Alive
1285	IP	M	≥ 5	21	21-65	Nairobi	Community	≥ 24 hours	Alive
1286	IP	M	≥ 5	46	21-65	Nairobi	Community	≥ 24 hours	Alive
1287	IP	M	≥ 5	44	21-65	Nairobi	Community	≥ 24 hours	Alive
1288	OP	M	≥ 5	30	21-65	Nairobi	Community	≥ 24 hours	Alive
1289	OP	F	≥ 5	32	21-65	Nairobi	Community	≥ 24 hours	Alive
1290	IP	F	< 5	2.5	2-5	Nairobi	Community	≥ 24 hours	Alive
1291	IP	M	≥ 5	43	21-65	Nairobi	Community	≥ 24 hours	Alive
1292	IP	M	≥ 5	24	21-65	Nairobi	Community	≥ 24 hours	Alive
1293	OP	M	≥ 5	30	21-65	Nairobi	Community	≥ 24 hours	Alive
1294	IP	M	≥ 5	33	21-65	Nairobi	Community	< 24 hours	Alive
1295	OP	M	≥ 5	24	21-65	Nairobi	Community	≥ 24 hours	Alive
1296	OP	M	≥ 5	38	21-65	Nairobi	Community	≥ 24 hours	Alive
1297	OP	M	≥ 5	34	21-65	Nairobi	Community	< 24 hours	Alive
1298	IP	M	≥ 5	23	21-65	Nairobi	Community	< 24 hours	Alive
1299	IP	M	≥ 5	31	21-65	Nairobi	Community	≥ 24 hours	Alive
1300	IP	M	≥ 5	28	21-65	Nairobi	Community	≥ 24 hours	Alive
1301	IP	M	≥ 5	50	21-65	Nairobi	Community	≥ 24 hours	Alive
1302	IP	M	≥ 5	26	21-65	Nairobi	Community	≥ 24 hours	Alive
1303	IP	M	≥ 5	28	21-65	Nairobi	Community	≥ 24 hours	Alive
1304	OP	M	≥ 5	27	21-65	Nairobi	Community	≥ 24 hours	Alive
1305	IP	F	≥ 5	32	21-65	Nairobi	Community	≥ 24 hours	Alive
1306	IP	M	≥ 5	27	21-65	Nairobi	Community	≥ 24 hours	Alive
1307	OP	M	≥ 5	25	21-65	Nairobi	Community	≥ 24 hours	Alive
1308	OP	M	≥ 5	38	21-65	Nairobi	Community	≥ 24 hours	Alive
1309	OP	M	≥ 5	33	21-65	Nairobi	Community	≥ 24 hours	Alive
1310	OP	M	≥ 5	22	21-65	Nairobi	Community	≥ 24 hours	Alive
1311	OP	M	≥ 5	20	15-20	Nairobi	Community	≥ 24 hours	Alive
1312	IP	M	≥ 5	11	6-14	Nairobi	Community	≥ 24 hours	Alive
1313	IP	M	≥ 5	35	21-65	Nairobi	Community	≥ 24 hours	Alive
1314	OP	M	≥ 5	27	21-65	Nairobi	Community	≥ 24 hours	Alive
1315	OP	M	≥ 5	30	21-65	Nairobi	Community	≥ 24 hours	Alive
1316	IP	M	≥ 5	13	6-14	Nairobi	Community	≥ 24 hours	Alive
1317	OP	M	≥ 5	40	21-65	Nairobi	Community	≥ 24 hours	Alive
1318	OP	M	≥ 5	33	21-65	Nairobi	Community	< 24 hours	Alive
1319	OP	M	≥ 5	29	21-65	Nairobi	Community	≥ 24 hours	Alive
1320	OP	M	≥ 5	23	21-65	Nairobi	Community	< 24 hours	Alive
1321	OP	F	≥ 5	57	21-65	Nairobi	Community	< 24 hours	Alive
1322	OP	F	≥ 5	46	21-65	Nairobi	Community	< 24 hours	Alive
1323	OP	F	≥ 5	49	21-65	Nairobi	Community	< 24 hours	Alive
1324	IP	M	≥ 5	32	21-65	Nairobi	Community	≥ 24 hours	Alive
1325	IP	M	≥ 5	30	21-65	Nairobi	Community	≥ 24 hours	Alive
1326	IP	F	≥ 5	50	21-65	Nairobi	Community	≥ 24 hours	Alive
1327	IP	M	≥ 5	22	21-65	Nairobi	Community	≥ 24 hours	Alive
1328	IP	M	≥ 5	13	6-14	Nairobi	Community	≥ 24 hours	Alive
1329	IP	M	≥ 5	27	21-65	Not Nairobi	Community	≥ 24 hours	Alive
1330	IP	F	≥ 5	26	21-65	Nairobi	Community	≥ 24 hours	Alive
1331	IP	F	≥ 5	33	21-65	Nairobi	Community	≥ 24 hours	Alive
1332	IP	M	≥ 5	56	21-65	Nairobi	Community	≥ 24 hours	Alive
1333	IP	F	≥ 5	14	6-14	Nairobi	Community	≥ 24 hours	Alive
1334	IP	M	≥ 5	12	6-14	Nairobi	Community	≥ 24 hours	Alive
1335	IP	M	< 5	1.8	<2	Nairobi	Community	≥ 24 hours	Alive
1336	IP	M	≥ 5	32	21-65	Nairobi	Community	≥ 24 hours	Alive
1337	IP	M	≥ 5	37	21-65	Nairobi	Community	< 24 hours	Alive
1338	IP	M	≥ 5	42	21-65	Nairobi	Community	≥ 24 hours	Alive
1339	IP	M	≥ 5	44	21-65	Nairobi	Community	≥ 24 hours	Alive
1340	IP	M	< 5	1.6	<2	Nairobi	Community	≥ 24 hours	Alive
1341	IP	M	< 5	4	2-5	Nairobi	Community	≥ 24 hours	Alive
1342	IP	F	≥ 5	26	21-65	Nairobi	Community	≥ 24 hours	Alive
1343	IP	F	< 5	4.6	2-5	Nairobi	Community	≥ 24 hours	Alive
1344	IP	M	≥ 5	30	21-65	Nairobi	Community	≥ 24 hours	Alive
1345	IP	M	≥ 5	56	21-65	Nairobi	Community	< 24 hours	Alive
1346	IP	F	≥ 5	51	21-65	Nairobi	Community	≥ 24 hours	Alive
1347	IP	F	≥ 5	5.6	2-5	Nairobi	Community	≥ 24 hours	Alive
1348	IP	F	≥ 5	13	6-14	Nairobi	Community	< 24 hours	Alive
1349	IP	F	≥ 5	29	21-65	Nairobi	Community	< 24 hours	Alive
1350	IP	M	≥ 5	47	21-65	Nairobi	Community	≥ 24 hours	Alive
1351	IP	M	≥ 5	37	21-65	Nairobi	Community	≥ 24 hours	Alive
1352	IP	M	≥ 5	30	21-65	Nairobi	Community	≥ 24 hours	Alive
1353	IP	M	≥ 5	26	21-65	Nairobi	Community	≥ 24 hours	Alive
1354	IP	M	≥ 5	21	21-65	Nairobi	Community	≥ 24 hours	Alive
1355	IP	M	≥ 5	52	21-65	Nairobi	Community	≥ 24 hours	Dead
1356	IP	F	≥ 5	23	21-65	Nairobi	Community	≥ 24 hours	Alive
1357	OP	F	≥ 5	32	21-65	Nairobi	Community	≥ 24 hours	Alive
1358	OP	M	≥ 5	30	21-65	Nairobi	Community	< 24 hours	Alive
1359	OP	M	≥ 5	37	21-65	Nairobi	Community	≥ 24 hours	Alive
1360	OP	M	≥ 5	56	21-65	Nairobi	Community	< 24 hours	Alive
1361	OP	F	≥ 5	51	21-65	Nairobi	Community	< 24 hours	Alive
1362	OP	M	≥ 5	24	21-65	Nairobi	Community	< 24 hours	Alive
1363	OP	M	< 5	4	2-5	Nairobi	Community	< 24 hours	Alive
1364	OP	M	≥ 5	12	6-14	Nairobi	Community	< 24 hours	Alive
1365	OP	M	≥ 5	27	21-65	Nairobi	Community	< 24 hours	Alive
1366	OP	F	≥ 5	38	21-65	Nairobi	Community	< 24 hours	Alive
1367	OP	F	< 5	0.6	<2	Nairobi	Community	≥ 24 hours	Alive
1368	OP	M	≥ 5	46	21-65	Nairobi	Community	≥ 24 hours	Alive
1369	OP	M	≥ 5	27	21-65	Nairobi	Community	≥ 24 hours	Alive
1370	OP	M	≥ 5	27	21-65	Nairobi	Community	≥ 24 hours	Alive
1371	OP	M	≥ 5	45	21-65	Nairobi	Community	≥ 24 hours	Alive
1372	OP	M	≥ 5	27	21-65	Nairobi	Community	≥ 24 hours	Alive
1373	OP	M	≥ 5	41	21-65	Nairobi	Community	< 24 hours	Alive
1374	OP	M	≥ 5	36	21-65	Nairobi	Community	≥ 24 hours	Alive
1375	OP	M	≥ 5	33	21-65	Nairobi	Community	≥ 24 hours	Alive
1376	OP	M	≥ 5	52	21-65	Nairobi	Community	≥ 24 hours	Alive
1377	OP	F	≥ 5	31	21-65	Nairobi	Community	≥ 24 hours	Alive
1378	OP	F	≥ 5	55	21-65	Nairobi	Mass gathering	≥ 24 hours	Alive
1379	OP	M	≥ 5	29	21-65	Nairobi	Mass gathering	≥ 24 hours	Alive
1380	OP	M	≥ 5	29	21-65	Nairobi	Mass gathering	≥ 24 hours	Alive
1381	OP	M	≥ 5	28	21-65	Nairobi	Mass gathering	≥ 24 hours	Alive
1382	OP	M	≥ 5	29	21-65	Nairobi	Mass gathering	≥ 24 hours	Alive
1383	OP	M	≥ 5	29	21-65	Nairobi	Mass gathering	< 24 hours	Alive
1384	OP	M	≥ 5	28	21-65	Nairobi	Mass gathering	< 24 hours	Alive
1385	IP	M	≥ 5	19	15-20	Nairobi	Mass gathering	≥ 24 hours	Alive
1386	IP	F	≥ 5	14	6-14	Nairobi	Mass gathering	≥ 24 hours	Alive
1387	IP	F	≥ 5	15	15-20	Nairobi	Mass gathering	≥ 24 hours	Alive
1388	OP	M	< 5	42	21-65	Nairobi	Community	≥ 24 hours	Dead
1389	OP	F	≥ 5	20	15-20	Nairobi	Mass gathering	≥ 24 hours	Alive
1390	OP	M	≥ 5	37	21-65	Nairobi	Mass gathering	≥ 24 hours	Alive
1391	OP	F	≥ 5	26	21-65	Nairobi	Mass gathering	< 24 hours	Alive
1392	OP	M	≥ 5	56	21-65	Nairobi	Mass gathering	≥ 24 hours	Alive
1393	OP	M	≥ 5	43	21-65	Nairobi	Mass gathering	≥ 24 hours	Alive
1394	OP	M	≥ 5	45	21-65	Nairobi	Mass gathering	≥ 24 hours	Alive
1395	OP	M	≥ 5	34	21-65	Nairobi	Community	≥ 24 hours	Alive
1396	OP	M	≥ 5	39	21-65	Nairobi	Community	≥ 24 hours	Alive
1397	OP	M	≥ 5	24	21-65	Nairobi	Community	≥ 24 hours	Alive
1398	OP	F	≥ 5	13	6-14	Nairobi	Community	≥ 24 hours	Alive
1399	IP	M	≥ 5	18	15-20	Nairobi	Community	≥ 24 hours	Alive
1400	IP	F	≥ 5	20	15-20	Nairobi	Community	≥ 24 hours	Alive
1401	IP	F	≥ 5	12	6-14	Nairobi	Community	≥ 24 hours	Alive
1402	IP	F	≥ 5	12	6-14	Nairobi	Community	≥ 24 hours	Alive
1403	IP	F	< 5	2.5	2-5	Nairobi	Community	≥ 24 hours	Alive
1404	OP	M	≥ 5	34	21-65	Nairobi	Community	≥ 24 hours	Alive
1405	OP	M	≥ 5	29	21-65	Nairobi	Community	≥ 24 hours	Alive
1406	OP	M	≥ 5	44	21-65	Nairobi	Community	≥ 24 hours	Alive
1407	OP	M	≥ 5	25	21-65	Nairobi	Community	≥ 24 hours	Alive
1408	OP	M	≥ 5	39	21-65	Nairobi	Community	< 24 hours	Alive
1409	OP	F	≥ 5	51	21-65	Nairobi	Community	≥ 24 hours	Alive
1410	IP	M	≥ 5	25	21-65	Nairobi	Community	≥ 24 hours	Alive
1411	OP	F	≥ 5	28	21-65	Nairobi	Community	≥ 24 hours	Alive
1412	OP	M	≥ 5	28	21-65	Nairobi	Community	≥ 24 hours	Alive
1413	IP	M	≥ 5	26	21-65	Nairobi	Community	≥ 24 hours	Alive
1414	OP	M	≥ 5	41	21-65	Nairobi	Community	≥ 24 hours	Alive
1415	OP	M	≥ 5	38	21-65	Nairobi	Community	< 24 hours	Alive
1416	OP	M	≥ 5	33	21-65	Nairobi	Community	≥ 24 hours	Alive
1417	OP	M	≥ 5	32	21-65	Nairobi	Community	≥ 24 hours	Alive
1418	OP	M	≥ 5	28	21-65	Nairobi	Community	≥ 24 hours	Alive
1419	OP	M	≥ 5	27	21-65	Nairobi	Community	≥ 24 hours	Alive
1420	OP	F	≥ 5	6	6-14	Nairobi	Community	≥ 24 hours	Alive
1421	OP	M	< 5	3	2-5	Nairobi	Community	≥ 24 hours	Alive
1422	IP	M	≥ 5	39	21-65	Nairobi	Mass gathering	≥ 24 hours	Alive
1423	OP	M	≥ 5	9	6-14	Nairobi	Community	≥ 24 hours	Alive
1424	IP	M	≥ 5	34	21-65	Nairobi	Community	≥ 24 hours	Alive
1425	OP	M	≥ 5	37	21-65	Nairobi	Community	≥ 24 hours	Alive
1426	OP	M	≥ 5	23	21-65	Nairobi	Community	≥ 24 hours	Alive
1427	OP	M	≥ 5	13	6-14	Nairobi	Community	≥ 24 hours	Alive
1428	IP	M	≥ 5	51	21-65	Nairobi	Community	≥ 24 hours	Alive
1429	OP	M	≥ 5	37	21-65	Nairobi	Community	≥ 24 hours	Alive
1430	OP	M	≥ 5	46	21-65	Nairobi	Community	≥ 24 hours	Alive
1431	OP	M	≥ 5	39	21-65	Nairobi	Community	≥ 24 hours	Alive
1432	OP	F	≥ 5	36	21-65	Nairobi	Community	≥ 24 hours	Alive
1433	IP	F	≥ 5	30	21-65	Nairobi	Community	≥ 24 hours	Alive
1434	OP	F	≥ 5	70	>65	Nairobi	Community	≥ 24 hours	Alive
1435	OP	M	≥ 5	69	>65	Nairobi	Community	≥ 24 hours	Alive
1436	OP	F	≥ 5	48	21-65	Nairobi	Community	≥ 24 hours	Alive
1437	IP	M	≥ 5	47	21-65	Nairobi	Community	≥ 24 hours	Alive
1438	IP	F	≥ 5	39	21-65	Nairobi	Community	≥ 24 hours	Alive
1439	OP	M	≥ 5	19	15-20	Nairobi	Community	≥ 24 hours	Alive
1440	IP	M	≥ 5	26	21-65	Not Nairobi	Community	≥ 24 hours	Dead
1441	OP	M	< 5	3	2-5	Nairobi	Community	≥ 24 hours	Alive
1442	IP	F	≥ 5	25	21-65	Nairobi	Community	≥ 24 hours	Alive
1443	IP	F	≥ 5	26	21-65	Nairobi	Mass gathering	≥ 24 hours	Alive
1444	IP	F	≥ 5	25	21-65	Not Nairobi	Community	≥ 24 hours	Alive
1445	OP	F	≥ 5	25	21-65	Nairobi	Mass gathering	≥ 24 hours	Alive
1446	IP	M	≥ 5	46	21-65	Not Nairobi	Community	≥ 24 hours	Alive
1447	IP	M	≥ 5	10	6-14	Nairobi	Mass gathering	< 24 hours	Alive
1448	IP	M	≥ 5	18	15-20	Nairobi	Community	≥ 24 hours	Alive
1449	IP	M	≥ 5	31	21-65	Nairobi	Community	≥ 24 hours	Alive
1450	IP	M	≥ 5	22	21-65	Nairobi	Community	≥ 24 hours	Alive
1451	IP	M	≥ 5	12	6-14	Nairobi	Community	< 24 hours	Alive
1452	IP	F	≥ 5	28	21-65	Nairobi	Community	< 24 hours	Alive
1453	IP	F	≥ 5	36	21-65	Nairobi	Community	≥ 24 hours	Alive
1454	IP	F	≥ 5	28	21-65	Nairobi	Community	< 24 hours	Alive
1455	IP	M	≥ 5	50	21-65	Nairobi	Community	< 24 hours	Alive
1456	IP	M	≥ 5	37	21-65	Nairobi	Community	≥ 24 hours	Alive
1457	IP	M	≥ 5	5	2-5	Nairobi	Community	< 24 hours	Alive
1458	IP	M	< 5	2	2-5	Not Nairobi	Community	≥ 24 hours	Alive
1459	IP	M	≥ 5	50	21-65	Nairobi	Community	< 24 hours	Alive
1460	IP	M	≥ 5	37	21-65	Nairobi	Community	≥ 24 hours	Alive
1461	IP	M	≥ 5	23	21-65	Nairobi	Community	< 24 hours	Alive
1462	IP	M	≥ 5	29	21-65	Not Nairobi	Community	≥ 24 hours	Alive
1463	IP	M	≥ 5	23	21-65	Nairobi	Community	< 24 hours	Alive
1464	IP	M	≥ 5	28	21-65	Nairobi	Community	< 24 hours	Alive
1465	IP	M	≥ 5	44	21-65	Not Nairobi	Community	≥ 24 hours	Alive
1466	IP	M	≥ 5	30	21-65	Nairobi	Community	≥ 24 hours	Alive
1467	IP	M	≥ 5	57	21-65	Not Nairobi	Community	≥ 24 hours	Alive
1468	IP	M	≥ 5	37	21-65	Not Nairobi	Community	≥ 24 hours	Alive
1469	IP	M	≥ 5	52	21-65	Nairobi	Community	≥ 24 hours	Alive
1470	IP	M	≥ 5	45	21-65	Not Nairobi	Mass gathering	≥ 24 hours	Alive
1471	IP	M	≥ 5	27	21-65	Not Nairobi	Community	≥ 24 hours	Alive
1472	IP	M	≥ 5	54	21-65	Not Nairobi	Community	≥ 24 hours	Alive
1473	IP	M	≥ 5	44	21-65	Not Nairobi	Community	≥ 24 hours	Alive
1474	IP	M	≥ 5	26	21-65	Nairobi	Community	≥ 24 hours	Alive
1475	IP	M	≥ 5	53	21-65	Nairobi	Community	≥ 24 hours	Alive
1476	IP	M	≥ 5	43	21-65	Nairobi	Community	≥ 24 hours	Alive
1477	IP	M	≥ 5	48	21-65	Nairobi	Community	≥ 24 hours	Alive
1478	IP	M	≥ 5	32	21-65	Nairobi	Mass gathering	≥ 24 hours	Alive
1479	IP	M	≥ 5	33	21-65	Nairobi	Mass gathering	≥ 24 hours	Alive
1480	IP	M	≥ 5	58	21-65	Not Nairobi	Mass gathering	≥ 24 hours	Alive
1481	IP	M	≥ 5	28	21-65	Not Nairobi	Mass gathering	≥ 24 hours	Alive
1482	IP	M	≥ 5	24	21-65	Not Nairobi	Mass gathering	≥ 24 hours	Alive
1483	IP	M	≥ 5	34	21-65	Nairobi	Mass gathering	≥ 24 hours	Alive
1484	IP	M	≥ 5	29	21-65	Nairobi	Mass gathering	≥ 24 hours	Alive
1485	IP	M	≥ 5	35	21-65	Not Nairobi	Mass gathering	≥ 24 hours	Alive
1486	IP	M	≥ 5	32	21-65	Nairobi	Mass gathering	≥ 24 hours	Alive
1487	IP	M	≥ 5	49	21-65	Nairobi	Mass gathering	≥ 24 hours	Alive
1488	OP	F	≥ 5	40	21-65	Nairobi	Mass gathering	≥ 24 hours	Alive
1489	OP	M	≥ 5	25	21-65	Nairobi	Mass gathering	≥ 24 hours	Alive
1490	OP	M	≥ 5	31	21-65	Nairobi	Mass gathering	≥ 24 hours	Alive
1491	IP	M	≥ 5	45	21-65	Nairobi	Mass gathering	< 24 hours	Alive
1492	IP	M	≥ 5	50	21-65	Not Nairobi	Mass gathering	< 24 hours	Alive
1493	IP	M	≥ 5	43	21-65	Not Nairobi	Mass gathering	< 24 hours	Alive
1494	IP	M	≥ 5	37	21-65	Not Nairobi	Mass gathering	< 24 hours	Alive
1495	IP	M	≥ 5	29	21-65	Not Nairobi	Mass gathering	< 24 hours	Alive
1496	IP	M	≥ 5	42	21-65	Not Nairobi	Mass gathering	< 24 hours	Alive
1497	IP	F	≥ 5	40	21-65	Nairobi	Mass gathering	< 24 hours	Alive
1498	IP	F	≥ 5	32	21-65	Nairobi	Mass gathering	< 24 hours	Alive
1499	IP	M	≥ 5	35	21-65	Not Nairobi	Mass gathering	< 24 hours	Alive
1500	IP	M	≥ 5	28	21-65	Nairobi	Mass gathering	< 24 hours	Alive
1501	IP	M	≥ 5	53	21-65	Not Nairobi	Mass gathering	< 24 hours	Alive
1502	IP	M	≥ 5	24	21-65	Not Nairobi	Mass gathering	< 24 hours	Alive
1503	IP	M	≥ 5	26	21-65	Not Nairobi	Mass gathering	< 24 hours	Alive
1504	IP	M	≥ 5	54	21-65	Not Nairobi	Mass gathering	< 24 hours	Alive
1505	IP	M	≥ 5	24	21-65	Not Nairobi	Mass gathering	< 24 hours	Alive
1506	IP	M	≥ 5	26	21-65	Not Nairobi	Mass gathering	< 24 hours	Alive
1507	IP	M	≥ 5	31	21-65	Not Nairobi	Mass gathering	< 24 hours	Alive
1508	IP	M	≥ 5	23	21-65	Nairobi	Mass gathering	< 24 hours	Alive
1509	IP	F	≥ 5	49	21-65	Not Nairobi	Mass gathering	< 24 hours	Alive
1510	IP	M	≥ 5	26	21-65	Not Nairobi	Mass gathering	< 24 hours	Alive
1511	IP	M	≥ 5	45	21-65	Nairobi	Mass gathering	≥ 24 hours	Alive
1512	IP	M	≥ 5	24	21-65	Not Nairobi	Mass gathering	< 24 hours	Alive
1513	IP	M	≥ 5	31	21-65	Nairobi	Mass gathering	< 24 hours	Alive
1514	IP	M	≥ 5	45	21-65	Not Nairobi	Mass gathering	≥ 24 hours	Alive
1515	IP	M	≥ 5	50	21-65	Not Nairobi	Mass gathering	< 24 hours	Alive
1516	IP	M	≥ 5	43	21-65	Not Nairobi	Mass gathering	< 24 hours	Alive
1517	IP	M	≥ 5	37	21-65	Not Nairobi	Mass gathering	< 24 hours	Alive
1518	IP	M	≥ 5	29	21-65	Not Nairobi	Mass gathering	< 24 hours	Alive
1519	IP	M	≥ 5	42	21-65	Nairobi	Mass gathering	< 24 hours	Alive
1520	IP	M	≥ 5	40	21-65	Not Nairobi	Mass gathering	< 24 hours	Alive
1521	IP	M	≥ 5	32	21-65	Not Nairobi	Mass gathering	< 24 hours	Alive
1522	IP	F	≥ 5	35	21-65	Not Nairobi	Mass gathering	< 24 hours	Alive
1523	IP	M	≥ 5	28	21-65	Not Nairobi	Mass gathering	< 24 hours	Alive
1524	IP	M	≥ 5	53	21-65	Not Nairobi	Mass gathering	< 24 hours	Alive
1525	IP	M	≥ 5	24	21-65	Not Nairobi	Mass gathering	< 24 hours	Alive
1526	IP	M	≥ 5	23	21-65	Not Nairobi	Mass gathering	< 24 hours	Alive
1527	IP	F	≥ 5	24	21-65	Not Nairobi	Mass gathering	< 24 hours	Alive
1528	IP	F	≥ 5	22	21-65	Not Nairobi	Mass gathering	< 24 hours	Alive
1529	IP	M	≥ 5	23	21-65	Nairobi	Mass gathering	< 24 hours	Alive
1530	IP	M	≥ 5	49	21-65	Not Nairobi	Mass gathering	< 24 hours	Alive
1531	IP	M	≥ 5	29	21-65	Not Nairobi	Mass gathering	< 24 hours	Alive
1532	IP	M	≥ 5	45	21-65	Not Nairobi	Mass gathering	< 24 hours	Alive
1533	IP	M	≥ 5	31	21-65	Not Nairobi	Mass gathering	< 24 hours	Alive
1534	IP	M	≥ 5	50	21-65	Not Nairobi	Mass gathering	< 24 hours	Alive
1535	IP	M	≥ 5	33	21-65	Not Nairobi	Mass gathering	< 24 hours	Alive
1536	IP	M	≥ 5	26	21-65	Not Nairobi	Mass gathering	< 24 hours	Alive
1537	IP	M	≥ 5	41	21-65	Not Nairobi	Mass gathering	< 24 hours	Alive
1538	IP	M	≥ 5	23	21-65	Not Nairobi	Mass gathering	< 24 hours	Alive
1539	IP	M	≥ 5	33	21-65	Not Nairobi	Mass gathering	< 24 hours	Alive
1540	IP	M	≥ 5	35	21-65	Not Nairobi	Mass gathering	< 24 hours	Alive
1541	IP	M	≥ 5	43	21-65	Not Nairobi	Mass gathering	< 24 hours	Alive
1542	IP	M	≥ 5	40	21-65	Not Nairobi	Mass gathering	< 24 hours	Alive
1543	IP	M	≥ 5	30	21-65	Not Nairobi	Mass gathering	< 24 hours	Alive
1544	IP	F	≥ 5	28	21-65	Not Nairobi	Mass gathering	< 24 hours	Alive
1545	IP	F	≥ 5	25	21-65	Not Nairobi	Mass gathering	< 24 hours	Alive
1546	IP	M	≥ 5	34	21-65	Not Nairobi	Mass gathering	< 24 hours	Alive
1547	IP	M	≥ 5	24	21-65	Not Nairobi	Mass gathering	< 24 hours	Alive
1548	IP	M	≥ 5	29	21-65	Not Nairobi	Mass gathering	< 24 hours	Alive
1549	IP	M	≥ 5	32	21-65	Not Nairobi	Mass gathering	< 24 hours	Alive
1550	IP	F	≥ 5	31	21-65	Not Nairobi	Mass gathering	< 24 hours	Alive
1551	IP	M	≥ 5	32	21-65	Not Nairobi	Mass gathering	< 24 hours	Alive
1552	IP	M	≥ 5	46	21-65	Not Nairobi	Mass gathering	< 24 hours	Alive
1553	IP	M	≥ 5	24	21-65	Not Nairobi	Mass gathering	< 24 hours	Alive
1554	IP	M	≥ 5	30	21-65	Not Nairobi	Mass gathering	< 24 hours	Alive
1555	IP	M	≥ 5	25	21-65	Not Nairobi	Mass gathering	< 24 hours	Alive
1556	IP	M	≥ 5	57	21-65	Not Nairobi	Mass gathering	< 24 hours	Alive
1557	IP	M	≥ 5	27	21-65	Not Nairobi	Mass gathering	< 24 hours	Alive
1558	IP	M	≥ 5	38	21-65	Not Nairobi	Mass gathering	< 24 hours	Alive
1559	IP	M	≥ 5	32	21-65	Not Nairobi	Mass gathering	< 24 hours	Alive
1560	IP	M	≥ 5	52	21-65	Not Nairobi	Mass gathering	< 24 hours	Alive
1561	IP	M	≥ 5	33	21-65	Not Nairobi	Mass gathering	< 24 hours	Alive
1562	IP	M	≥ 5	53	21-65	Not Nairobi	Mass gathering	< 24 hours	Alive
1563	IP	M	≥ 5	25	21-65	Not Nairobi	Mass gathering	< 24 hours	Alive
1564	IP	M	≥ 5	36	21-65	Not Nairobi	Mass gathering	< 24 hours	Alive
1565	IP	M	≥ 5	52	21-65	Not Nairobi	Mass gathering	< 24 hours	Alive
1566	IP	M	≥ 5	39	21-65	Not Nairobi	Mass gathering	< 24 hours	Alive
1567	IP	M	≥ 5	27	21-65	Not Nairobi	Mass gathering	< 24 hours	Alive
1568	IP	M	≥ 5	42	21-65	Not Nairobi	Mass gathering	< 24 hours	Alive
1569	IP	M	≥ 5	40	21-65	Not Nairobi	Mass gathering	< 24 hours	Alive
1570	IP	M	≥ 5	23	21-65	Nairobi	Mass gathering	< 24 hours	Alive
1571	IP	M	≥ 5	29	21-65	Nairobi	Mass gathering	< 24 hours	Alive
1572	IP	M	≥ 5	36	21-65	Nairobi	Mass gathering	< 24 hours	Alive
1573	IP	M	≥ 5	52	21-65	Not Nairobi	Community	< 24 hours	Alive
1574	IP	F	≥ 5	25	21-65	Not Nairobi	Community	< 24 hours	Alive
1575	IP	M	≥ 5	26	21-65	Not Nairobi	Community	< 24 hours	Alive
1576	IP	M	≥ 5	23	21-65	Not Nairobi	Community	< 24 hours	Alive
1577	IP	M	≥ 5	38	21-65	Not Nairobi	Community	< 24 hours	Alive
1578	IP	M	≥ 5	40	21-65	Nairobi	Community	< 24 hours	Alive
1579	IP	M	≥ 5	45	21-65	Not Nairobi	Community	< 24 hours	Alive
1580	IP	M	≥ 5	36	21-65	Not Nairobi	Community	< 24 hours	Alive
1581	IP	M	≥ 5	23	21-65	Not Nairobi	Community	< 24 hours	Alive
1582	IP	M	≥ 5	35	21-65	Not Nairobi	Community	< 24 hours	Alive
1583	OP	M	≥ 5	41	21-65	Nairobi	Community	≥ 24 hours	Alive
1584	OP	M	≥ 5	48	21-65	Nairobi	Community	≥ 24 hours	Alive
1585	OP	M	≥ 5	38	21-65	Nairobi	Community	< 24 hours	Alive
1586	OP	M	≥ 5	37	21-65	Nairobi	Community	≥ 24 hours	Alive
1587	OP	M	≥ 5	33	21-65	Nairobi	Community	< 24 hours	Alive
1588	OP	F	≥ 5	5	2-5	Nairobi	Community	≥ 24 hours	Alive
1589	OP	M	≥ 5	28	21-65	Nairobi	Community	≥ 24 hours	Alive
1590	OP	F	≥ 5	30	21-65	Nairobi	Community	< 24 hours	Alive
1591	OP	M	≥ 5	33	21-65	Nairobi	Community	≥ 24 hours	Alive
1592	OP	M	≥ 5	29	21-65	Nairobi	Community	< 24 hours	Alive
1593	IP	M	≥ 5	40	21-65	Nairobi	Community	≥ 24 hours	Alive
1594	IP	M	≥ 5	53	21-65	Nairobi	Community	≥ 24 hours	Alive
1595	IP	M	≥ 5	22	21-65	Nairobi	Community	≥ 24 hours	Alive
1596	IP	M	≥ 5	8	6-14	Nairobi	Community	≥ 24 hours	Alive
1597	OP	M	< 5	1.5	<2	Nairobi	Community	≥ 24 hours	Alive
1598	IP	M	≥ 5	47	21-65	Nairobi	Community	≥ 24 hours	Alive
1599	IP	F	≥ 5	27	21-65	Nairobi	Community	≥ 24 hours	Alive
1600	OP	F	≥ 5	32	21-65	Nairobi	Community	≥ 24 hours	Alive
1601	IP	M	≥ 5	35	21-65	Nairobi	Community	≥ 24 hours	Alive
1602	OP	M	≥ 5	38	21-65	Nairobi	Community	≥ 24 hours	Alive
1603	IP	M	< 5	2.5	2-5	Nairobi	Community	≥ 24 hours	Alive
1604	IP	F	≥ 5	9	6-14	Nairobi	Community	≥ 24 hours	Alive
1605	OP	M	≥ 5	23	21-65	Nairobi	Community	≥ 24 hours	Alive
1606	IP	M	≥ 5	21	21-65	Nairobi	Community	≥ 24 hours	Alive
1607	OP	M	≥ 5	9	6-14	Nairobi	Community	≥ 24 hours	Alive
1608	OP	M	≥ 5	36	21-65	Nairobi	Community	≥ 24 hours	Alive
1609	IP	F	≥ 5	45	21-65	Nairobi	Community	≥ 24 hours	Alive
1610	OP	F	≥ 5	59	21-65	Nairobi	Community	≥ 24 hours	Alive
1611	OP	M	≥ 5	34	21-65	Nairobi	Community	≥ 24 hours	Alive
1612	OP	F	< 5	4	2-5	Nairobi	Community	≥ 24 hours	Alive
1613	IP	F	≥ 5	40	21-65	Nairobi	Community	≥ 24 hours	Alive
1614	OP	F	≥ 5	24	21-65	Nairobi	Community	≥ 24 hours	Alive
1615	OP	F	≥ 5	32	21-65	Nairobi	Community	≥ 24 hours	Alive
1616	OP	M	≥ 5	32	21-65	Nairobi	Community	≥ 24 hours	Alive
1617	OP	M	≥ 5	29	21-65	Nairobi	Community	≥ 24 hours	Alive
1618	IP	F	≥ 5	25	21-65	Not Nairobi	Mass gathering	≥ 24 hours	Alive
1619	IP	M	≥ 5	55	21-65	Not Nairobi	Mass gathering	≥ 24 hours	Alive
1620	IP	M	≥ 5	49	21-65	Not Nairobi	Mass gathering	≥ 24 hours	Alive
1621	IP	M	≥ 5	41	21-65	Not Nairobi	Mass gathering	≥ 24 hours	Alive
1622	OP	M	≥ 5	24	21-65	Not Nairobi	Mass gathering	≥ 24 hours	Alive
1623	OP	M	≥ 5	38	21-65	Not Nairobi	Mass gathering	< 24 hours	Alive
1624	OP	M	≥ 5	28	21-65	Not Nairobi	Mass gathering	< 24 hours	Alive
1625	OP	M	≥ 5	23	21-65	Not Nairobi	Mass gathering	< 24 hours	Alive
1626	OP	M	≥ 5	52	21-65	Not Nairobi	Mass gathering	< 24 hours	Alive
1627	IP	M	≥ 5	39	21-65	Not Nairobi	Mass gathering	≥ 24 hours	Alive
1628	OP	M	≥ 5	33	21-65	Not Nairobi	Mass gathering	≥ 24 hours	Alive
1629	IP	M	≥ 5	28	21-65	Not Nairobi	Mass gathering	≥ 24 hours	Alive
1630	IP	M	≥ 5	48	21-65	Not Nairobi	Mass gathering	≥ 24 hours	Alive
1631	IP	M	≥ 5	32	21-65	Not Nairobi	Mass gathering	≥ 24 hours	Alive
1632	IP	M	≥ 5	32	21-65	Not Nairobi	Mass gathering	< 24 hours	Alive
1633	OP	M	≥ 5	34	21-65	Not Nairobi	Mass gathering	≥ 24 hours	Alive
1634	OP	M	≥ 5	67	>65	Nairobi	Community	≥ 24 hours	Alive
1635	IP	F	≥ 5	37	21-65	Nairobi	Community	≥ 24 hours	Alive
1636	OP	M	≥ 5	26	21-65	Nairobi	Community	≥ 24 hours	Alive
1637	OP	M	≥ 5	41	21-65	Nairobi	Community	≥ 24 hours	Alive
1638	OP	F	≥ 5	13	6-14	Not Nairobi	Community	≥ 24 hours	Alive
1639	OP	M	≥ 5	63	21-65	Nairobi	Community	≥ 24 hours	Alive
1640	OP	F	≥ 5	75	>65	Nairobi	Community	≥ 24 hours	Alive
1641	OP	F	≥ 5	28	21-65	Nairobi	Community	≥ 24 hours	Alive
1642	OP	F	≥ 5	21	21-65	Nairobi	Community	≥ 24 hours	Alive
1643	IP	M	≥ 5	58	21-65	Not Nairobi	Mass gathering	≥ 24 hours	Dead
1644	OP	F	≥ 5	29	21-65	Not Nairobi	Community	≥ 24 hours	Alive
1645	OP	F	≥ 5	51	21-65	Nairobi	Community	≥ 24 hours	Alive
1646	OP	F	≥ 5	39	21-65	Not Nairobi	Community	≥ 24 hours	Alive
1647	OP	M	≥ 5	43	21-65	Nairobi	Community	≥ 24 hours	Alive
1648	OP	M	≥ 5	25	21-65	Nairobi	Community	≥ 24 hours	Alive
1649	OP	M	≥ 5	27	21-65	Nairobi	Community	≥ 24 hours	Alive
1650	OP	M	≥ 5	27	21-65	Nairobi	Community	≥ 24 hours	Alive
1651	OP	F	≥ 5	53	21-65	Nairobi	Community	≥ 24 hours	Alive
1652	IP	F	≥ 5	5	2-5	Nairobi	Community	≥ 24 hours	Alive
1653	IP	M	≥ 5	28	21-65	Nairobi	Community	≥ 24 hours	Alive
1654	IP	F	≥ 5	32	21-65	Nairobi	Community	≥ 24 hours	Alive
1655	IP	F	≥ 5	30	21-65	Nairobi	Community	< 24 hours	Alive
1656	IP	M	≥ 5	33	21-65	Nairobi	Community	≥ 24 hours	Alive
1657	IP	M	≥ 5	29	21-65	Nairobi	Community	≥ 24 hours	Alive
1658	IP	M	< 5	1.6	<2	Nairobi	Community	≥ 24 hours	Alive
1659	IP	F	≥ 5	32	21-65	Nairobi	Community	≥ 24 hours	Alive
1660	IP	F	≥ 5	32	21-65	Nairobi	Community	≥ 24 hours	Alive
1661	IP	F	≥ 5	27	21-65	Nairobi	Community	≥ 24 hours	Alive
1662	IP	M	≥ 5	35	21-65	Nairobi	Community	≥ 24 hours	Alive
1663	IP	F	≥ 5	22	21-65	Nairobi	Community	≥ 24 hours	Alive
1664	IP	M	< 5	3	2-5	Nairobi	Community	≥ 24 hours	Alive
1665	IP	M	≥ 5	30	21-65	Nairobi	Community	≥ 24 hours	Alive
1666	IP	M	≥ 5	21	21-65	Nairobi	Community	≥ 24 hours	Alive
1667	IP	F	≥ 5	6	6-14	Nairobi	Community	≥ 24 hours	Dead
1668	OP	M	≥ 5	30	21-65	Nairobi	Community	≥ 24 hours	Alive
1669	OP	F	≥ 5	9	6-14	Nairobi	Community	≥ 24 hours	Alive
1670	OP	M	< 5	3	2-5	Nairobi	Community	≥ 24 hours	Alive
1671	OP	F	≥ 5	56	21-65	Nairobi	Community	≥ 24 hours	Alive
1672	OP	M	≥ 5	25	21-65	Not Nairobi	Community	≥ 24 hours	Alive
1673	OP	F	< 5	4	2-5	Nairobi	Community	≥ 24 hours	Alive
1674	OP	M	≥ 5	25	21-65	Nairobi	Community	≥ 24 hours	Alive
1675	OP	M	≥ 5	25	21-65	Nairobi	Community	≥ 24 hours	Alive
1676	OP	F	≥ 5	9	6-14	Nairobi	Community	≥ 24 hours	Alive
1677	OP	M	≥ 5	26	21-65	Not Nairobi	Community	≥ 24 hours	Alive
1678	OP	M	≥ 5	37	21-65	Not Nairobi	Community	≥ 24 hours	Alive
1679	OP	M	≥ 5	36	21-65	Nairobi	Community	≥ 24 hours	Alive
1680	IP	M	≥ 5	8	6-14	Nairobi	Community	≥ 24 hours	Alive
1681	IP	F	< 5	2	2-5	Nairobi	Community	≥ 24 hours	Alive
1682	IP	F	≥ 5	12	6-14	Nairobi	Community	≥ 24 hours	Alive
1683	IP	F	≥ 5	45	21-65	Nairobi	Community	≥ 24 hours	Alive
1684	IP	M	≥ 5	5	2-5	Nairobi	Community	≥ 24 hours	Alive
1685	IP	F	≥ 5	12	6-14	Nairobi	Community	≥ 24 hours	Alive
1686	IP	F	≥ 5	8	6-14	Nairobi	Community	≥ 24 hours	Alive
1687	IP	M	≥ 5	40	21-65	Nairobi	Community	≥ 24 hours	Alive
1688	IP	F	≥ 5	28	21-65	Nairobi	Community	≥ 24 hours	Alive
1689	IP	F	≥ 5	14	6-14	Nairobi	Community	≥ 24 hours	Alive
1690	OP	M	≥ 5	33	21-65	Not Nairobi	Community	≥ 24 hours	Alive
1691	OP	F	≥ 5	37	21-65	Nairobi	Community	< 24 hours	Alive
1692	OP	F	≥ 5	26	21-65	Not Nairobi	Community	≥ 24 hours	Alive
1693	OP	M	≥ 5	24	21-65	Nairobi	Community	≥ 24 hours	Alive
1694	OP	F	≥ 5	33	21-65	Nairobi	Community	≥ 24 hours	Alive
1695	OP	F	≥ 5	38	21-65	Nairobi	Community	≥ 24 hours	Alive
1696	OP	F	≥ 5	30	21-65	Nairobi	Community	≥ 24 hours	Alive
1697	OP	M	≥ 5	51	21-65	Not Nairobi	Community	≥ 24 hours	Alive
1698	OP	F	≥ 5	35	21-65	Nairobi	Community	≥ 24 hours	Alive
1699	OP	F	≥ 5	27	21-65	Nairobi	Community	≥ 24 hours	Alive
1700	OP	F	≥ 5	58	21-65	Nairobi	Community	≥ 24 hours	Alive
1701	OP	M	≥ 5	34	21-65	Nairobi	Community	≥ 24 hours	Alive
1702	OP	M	≥ 5	28	21-65	Nairobi	Community	≥ 24 hours	Alive
1703	OP	M	≥ 5	58	21-65	Nairobi	Community	≥ 24 hours	Alive
1704	IP	M	< 5	57	21-65	Nairobi	Community	≥ 24 hours	Dead
1705	IP	M	≥ 5	25	21-65	Nairobi	Community	≥ 24 hours	Alive
1706	IP	F	≥ 5	56	21-65	Nairobi	Community	≥ 24 hours	Alive
1707	IP	F	≥ 5	49	21-65	Nairobi	Community	≥ 24 hours	Alive
1708	IP	F	≥ 5	36	21-65	Nairobi	Community	≥ 24 hours	Alive
1709	IP	M	≥ 5	31	21-65	Nairobi	Community	≥ 24 hours	Alive
1710	IP	M	≥ 5	65	21-65	Nairobi	Community	< 24 hours	Alive
1711	IP	F	≥ 5	45	21-65	Nairobi	Community	< 24 hours	Alive
1712	IP	M	≥ 5	15	15-20	Nairobi	Community	< 24 hours	Alive
1713	IP	F	≥ 5	5	2-5	Nairobi	Community	< 24 hours	Alive
1714	IP	F	≥ 5	5	2-5	Nairobi	Community	≥ 24 hours	Alive
1715	OP	M	≥ 5	26	21-65	Nairobi	Community	≥ 24 hours	Alive
1716	OP	M	< 5	3	2-5	Nairobi	Community	≥ 24 hours	Alive
1717	OP	F	≥ 5	47	21-65	Nairobi	Community	≥ 24 hours	Alive
1718	OP	M	≥ 5	53	21-65	Nairobi	Community	≥ 24 hours	Alive
1719	OP	M	≥ 5	39	21-65	Nairobi	Community	≥ 24 hours	Alive
1720	OP	M	≥ 5	18	15-20	Nairobi	Community	≥ 24 hours	Alive
1721	OP	M	≥ 5	32	21-65	Nairobi	Community	≥ 24 hours	Alive
1722	OP	M	< 5	1	<2	Nairobi	Community	≥ 24 hours	Alive
1723	OP	F	< 5	1	<2	Nairobi	Community	≥ 24 hours	Alive
1724	OP	F	≥ 5	37	21-65	Nairobi	Community	≥ 24 hours	Alive
1725	IP	M	< 5	52	21-65	Nairobi	Community	≥ 24 hours	Dead
1726	IP	F	≥ 5	13	6-14	Nairobi	Community	≥ 24 hours	Alive
1727	IP	M	≥ 5	35	21-65	Nairobi	Community	≥ 24 hours	Alive
1728	IP	M	≥ 5	35	21-65	Nairobi	Community	≥ 24 hours	Alive
1729	IP	F	≥ 5	26	21-65	Nairobi	Community	< 24 hours	Alive
1730	IP	M	≥ 5	26	21-65	Nairobi	Community	≥ 24 hours	Alive
1731	IP	M	≥ 5	65	21-65	Nairobi	Community	≥ 24 hours	Alive
1732	IP	M	≥ 5	21	21-65	Nairobi	Community	≥ 24 hours	Alive
1733	IP	M	≥ 5	58	21-65	Nairobi	Community	< 24 hours	Alive
1734	IP	M	≥ 5	35	21-65	Nairobi	Community	≥ 24 hours	Alive
1735	IP	F	≥ 5	23	21-65	Nairobi	Community	≥ 24 hours	Alive
1736	IP	M	≥ 5	6	6-14	Nairobi	Community	≥ 24 hours	Alive
1737	IP	M	≥ 5	38	21-65	Nairobi	Community	≥ 24 hours	Alive
1738	IP	M	≥ 5	39	21-65	Nairobi	Community	< 24 hours	Alive
1739	IP	M	≥ 5	40	21-65	Nairobi	Community	< 24 hours	Alive
1740	IP	M	≥ 5	38	21-65	Nairobi	Community	≥ 24 hours	Alive
1741	IP	M	≥ 5	32	21-65	Nairobi	Community	≥ 24 hours	Alive
1742	IP	F	≥ 5	16	15-20	Nairobi	Community	≥ 24 hours	Alive
1743	IP	M	< 5	1	<2	Nairobi	Community	≥ 24 hours	Alive
1744	IP	M	≥ 5	39	21-65	Nairobi	Community	≥ 24 hours	Alive
1745	IP	F	≥ 5	27	21-65	Nairobi	Community	< 24 hours	Alive
1746	IP	M	≥ 5	47	21-65	Nairobi	Community	< 24 hours	Alive
1747	IP	M	≥ 5	34	21-65	Nairobi	Community	≥ 24 hours	Alive
1748	IP	M	≥ 5	34	21-65	Nairobi	Community	≥ 24 hours	Alive
1749	IP	F	≥ 5	21	21-65	Nairobi	Community	≥ 24 hours	Alive
1750	IP	M	≥ 5	26	21-65	Nairobi	Community	≥ 24 hours	Alive
1751	IP	M	≥ 5	26	21-65	Nairobi	Community	≥ 24 hours	Alive
1752	IP	F	≥ 5	26	21-65	Nairobi	Community	≥ 24 hours	Alive
1753	IP	M	≥ 5	30	21-65	Nairobi	Community	≥ 24 hours	Alive
1754	IP	M	≥ 5	40	21-65	Nairobi	Community	< 24 hours	Alive
1755	IP	M	≥ 5	34	21-65	Nairobi	Community	≥ 24 hours	Alive
1756	IP	M	≥ 5	43	21-65	Nairobi	Community	≥ 24 hours	Alive
1757	IP	M	≥ 5	37	21-65	Not Nairobi	Community	≥ 24 hours	Alive
1758	IP	M	≥ 5	34	21-65	Nairobi	Community	≥ 24 hours	Alive
1759	IP	M	≥ 5	35	21-65	Nairobi	Community	≥ 24 hours	Alive
1760	IP	M	≥ 5	24	21-65	Nairobi	Community	≥ 24 hours	Alive
1761	IP	M	≥ 5	45	21-65	Nairobi	Community	≥ 24 hours	Alive
1762	IP	M	≥ 5	28	21-65	Nairobi	Community	≥ 24 hours	Alive
1763	IP	M	≥ 5	29	21-65	Nairobi	Community	≥ 24 hours	Alive
1764	IP	F	≥ 5	19	15-20	Nairobi	Community	≥ 24 hours	Alive
1765	IP	M	< 5	4	2-5	Nairobi	Community	≥ 24 hours	Alive
1766	IP	F	≥ 5	25	21-65	Nairobi	Community	≥ 24 hours	Alive
1767	IP	M	≥ 5	56	21-65	Nairobi	Community	≥ 24 hours	Alive
1768	IP	M	≥ 5	44	21-65	Nairobi	Community	≥ 24 hours	Alive
1769	IP	F	≥ 5	42	21-65	Nairobi	Community	≥ 24 hours	Alive
1770	IP	M	≥ 5	42	21-65	Nairobi	Community	≥ 24 hours	Alive
1771	IP	M	≥ 5	32	21-65	Nairobi	Community	≥ 24 hours	Alive
1772	OP	F	≥ 5	35	21-65	Nairobi	Community	≥ 24 hours	Alive
1773	OP	M	≥ 5	41	21-65	Nairobi	Community	≥ 24 hours	Alive
1774	OP	F	≥ 5	62	21-65	Nairobi	Community	≥ 24 hours	Alive
1775	OP	F	< 5	3	2-5	Nairobi	Community	≥ 24 hours	Alive
1776	OP	M	< 5	1	<2	Nairobi	Community	≥ 24 hours	Alive
1777	OP	F	≥ 5	35	21-65	Nairobi	Community	≥ 24 hours	Alive
1778	OP	F	≥ 5	29	21-65	Nairobi	Community	≥ 24 hours	Alive
1779	OP	F	≥ 5	48	21-65	Nairobi	Community	≥ 24 hours	Alive
1780	OP	F	≥ 5	33	21-65	Nairobi	Community	≥ 24 hours	Alive
1781	OP	M	≥ 5	31	21-65	Nairobi	Community	≥ 24 hours	Alive
1782	OP	F	≥ 5	35	21-65	Nairobi	Community	≥ 24 hours	Alive
1783	OP	M	< 5	1.5	<2	Nairobi	Community	≥ 24 hours	Alive
1784	OP	M	≥ 5	32	21-65	Nairobi	Community	≥ 24 hours	Alive
1785	OP	M	≥ 5	28	21-65	Nairobi	Community	≥ 24 hours	Alive
1786	OP	M	≥ 5	37	21-65	Nairobi	Community	≥ 24 hours	Alive
1787	OP	M	≥ 5	26	21-65	Nairobi	Community	≥ 24 hours	Alive
1788	OP	M	≥ 5	29	21-65	Nairobi	Community	< 24 hours	Alive
1789	OP	M	≥ 5	38	21-65	Nairobi	Community	≥ 24 hours	Alive
1790	OP	M	≥ 5	25	21-65	Nairobi	Community	< 24 hours	Alive
1791	OP	F	< 5	4	2-5	Nairobi	Community	≥ 24 hours	Alive
1792	OP	F	< 5	2	2-5	Nairobi	Community	< 24 hours	Alive
1793	OP	M	≥ 5	52	21-65	Nairobi	Community	< 24 hours	Alive
1794	OP	M	≥ 5	35	21-65	Nairobi	Community	≥ 24 hours	Alive
1795	OP	M	≥ 5	29	21-65	Nairobi	Community	≥ 24 hours	Alive
1796	OP	M	≥ 5	38	21-65	Nairobi	Community	≥ 24 hours	Alive
1797	OP	F	≥ 5	25	21-65	Nairobi	Community	≥ 24 hours	Alive
1798	IP	M	≥ 5	35	21-65	Not Nairobi	Community	≥ 24 hours	Alive
1799	IP	F	≥ 5	27	21-65	Nairobi	Community	≥ 24 hours	Alive
1800	IP	F	≥ 5	37	21-65	Nairobi	Community	≥ 24 hours	Alive
1801	IP	F	≥ 5	5	2-5	Nairobi	Community	≥ 24 hours	Alive
1802	IP	M	< 5	0.5	<2	Nairobi	Community	≥ 24 hours	Alive
1803	IP	M	≥ 5	30	21-65	Nairobi	Community	≥ 24 hours	Alive
1804	IP	F	≥ 5	71	>65	Nairobi	Community	≥ 24 hours	Alive
1805	IP	F	≥ 5	43	21-65	Nairobi	Community	≥ 24 hours	Alive
1806	IP	F	≥ 5	21	21-65	Not Nairobi	Community	≥ 24 hours	Alive
1807	IP	M	≥ 5	54	21-65	Nairobi	Community	≥ 24 hours	Alive
1808	IP	M	≥ 5	20	15-20	Nairobi	Community	< 24 hours	Alive
1809	IP	F	≥ 5	47	21-65	Nairobi	Community	≥ 24 hours	Alive
1810	IP	M	≥ 5	51	21-65	Nairobi	Community	≥ 24 hours	Alive
1811	IP	M	≥ 5	38	21-65	Nairobi	Community	≥ 24 hours	Alive
1812	IP	M	≥ 5	45	21-65	Nairobi	Community	< 24 hours	Alive
1813	IP	M	≥ 5	39	21-65	Nairobi	Community	≥ 24 hours	Alive
1814	IP	M	≥ 5	37	21-65	Nairobi	Community	< 24 hours	Alive
1815	IP	F	≥ 5	19	15-20	Nairobi	Mass gathering	< 24 hours	Alive
1816	IP	F	≥ 5	37	21-65	Nairobi	Mass gathering	< 24 hours	Alive
1817	IP	F	≥ 5	39	21-65	Nairobi	Mass gathering	< 24 hours	Alive
1818	IP	F	≥ 5	26	21-65	Nairobi	Mass gathering	< 24 hours	Alive
1819	IP	F	≥ 5	26	21-65	Nairobi	Mass gathering	< 24 hours	Alive
1820	IP	M	≥ 5	47	21-65	Nairobi	Mass gathering	< 24 hours	Alive
1821	IP	M	≥ 5	50	21-65	Nairobi	Mass gathering	< 24 hours	Alive
1822	IP	M	≥ 5	42	21-65	Nairobi	Mass gathering	< 24 hours	Alive
1823	IP	M	≥ 5	52	21-65	Nairobi	Mass gathering	< 24 hours	Alive
1824	IP	M	≥ 5	22	21-65	Nairobi	Mass gathering	< 24 hours	Alive
1825	IP	M	≥ 5	25	21-65	Nairobi	Mass gathering	< 24 hours	Alive
1826	IP	M	≥ 5	46	21-65	Nairobi	Mass gathering	< 24 hours	Alive
1827	OP	M	≥ 5	35	21-65	Nairobi	Mass gathering	≥ 24 hours	Alive
1828	OP	M	≥ 5	29	21-65	Not Nairobi	Mass gathering	≥ 24 hours	Alive
1829	OP	F	≥ 5	31	21-65	Not Nairobi	Mass gathering	≥ 24 hours	Alive
1830	OP	F	≥ 5	9	6-14	Not Nairobi	Mass gathering	≥ 24 hours	Alive
1831	OP	F	≥ 5	6	6-14	Not Nairobi	Mass gathering	≥ 24 hours	Alive
1832	OP	M	< 5	1	<2	Not Nairobi	Mass gathering	≥ 24 hours	Alive
1833	OP	M	≥ 5	29	21-65	Nairobi	Community	≥ 24 hours	Alive
1834	OP	M	≥ 5	37	21-65	Nairobi	Community	≥ 24 hours	Alive
1835	OP	M	≥ 5	51	21-65	Nairobi	Mass gathering	≥ 24 hours	Alive
1836	OP	M	≥ 5	49	21-65	Nairobi	Mass gathering	≥ 24 hours	Alive
1837	OP	M	≥ 5	29	21-65	Nairobi	Mass gathering	≥ 24 hours	Alive
1838	OP	M	≥ 5	32	21-65	Nairobi	Mass gathering	≥ 24 hours	Alive
1839	OP	M	≥ 5	23	21-65	Nairobi	Mass gathering	≥ 24 hours	Alive
1840	IP	M	≥ 5	32	21-65	Nairobi	Mass gathering	≥ 24 hours	Alive
1841	IP	F	≥ 5	33	21-65	Nairobi	Mass gathering	≥ 24 hours	Alive
1842	IP	F	≥ 5	23	21-65	Nairobi	Mass gathering	≥ 24 hours	Alive
1843	IP	M	≥ 5	16	15-20	Nairobi	Mass gathering	≥ 24 hours	Alive
1844	IP	M	≥ 5	9	6-14	Not Nairobi	Mass gathering	≥ 24 hours	Alive
1845	IP	M	≥ 5	13	6-14	Not Nairobi	Mass gathering	≥ 24 hours	Alive
1846	OP	F	< 5	2.7	2-5	Nairobi	Mass gathering	≥ 24 hours	Alive
1847	OP	F	≥ 5	19	15-20	Nairobi	Mass gathering	≥ 24 hours	Alive
1848	OP	M	≥ 5	42	21-65	Nairobi	Mass gathering	≥ 24 hours	Alive
1849	IP	F	≥ 5	26	21-65	Nairobi	Mass gathering	≥ 24 hours	Alive
1850	OP	M	≥ 5	32	21-65	Nairobi	Mass gathering	≥ 24 hours	Alive
1851	OP	M	≥ 5	60	21-65	Nairobi	Community	≥ 24 hours	Alive
1852	OP	F	≥ 5	9	6-14	Nairobi	Community	≥ 24 hours	Alive
1853	IP	M	≥ 5	40	21-65	Nairobi	Community	≥ 24 hours	Alive
1854	IP	F	≥ 5	20	15-20	Nairobi	Community	≥ 24 hours	Alive
1855	IP	M	≥ 5	37	21-65	Nairobi	Community	< 24 hours	Alive
1856	IP	M	≥ 5	11	6-14	Nairobi	Community	≥ 24 hours	Alive
1857	IP	M	≥ 5	49	21-65	Nairobi	Community	≥ 24 hours	Alive
1858	OP	F	≥ 5	74	>65	Nairobi	Community	≥ 24 hours	Alive
1859	OP	M	≥ 5	12	6-14	Nairobi	Community	≥ 24 hours	Alive
1860	IP	F	≥ 5	9	6-14	Nairobi	Community	≥ 24 hours	Alive
1861	IP	F	≥ 5	23	21-65	Nairobi	Community	< 24 hours	Alive
1862	OP	M	≥ 5	14	6-14	Nairobi	Community	≥ 24 hours	Alive
1863	OP	M	≥ 5	27	21-65	Nairobi	Community	≥ 24 hours	Alive
1864	IP	M	≥ 5	26	21-65	Nairobi	Community	≥ 24 hours	Alive
1865	IP	M	≥ 5	64	21-65	Nairobi	Community	≥ 24 hours	Alive
1866	OP	F	≥ 5	6	6-14	Nairobi	Community	≥ 24 hours	Alive
1867	OP	F	≥ 5	34	21-65	Nairobi	Community	≥ 24 hours	Alive
1868	IP	M	≥ 5	35	21-65	Nairobi	Community	≥ 24 hours	Alive
1869	IP	M	≥ 5	6	6-14	Nairobi	Community	≥ 24 hours	Alive
1870	IP	M	≥ 5	27	21-65	Nairobi	Community	< 24 hours	Alive
1871	OP	F	≥ 5	22	21-65	Nairobi	Community	≥ 24 hours	Alive
1872	OP	F	≥ 5	25	21-65	Nairobi	Community	≥ 24 hours	Alive
1873	IP	F	≥ 5	48	21-65	Nairobi	Community	≥ 24 hours	Alive
1874	IP	F	≥ 5	22	21-65	Nairobi	Community	≥ 24 hours	Alive
1875	IP	M	≥ 5	34	21-65	Nairobi	Community	≥ 24 hours	Alive
1876	OP	F	≥ 5	6	6-14	Nairobi	Community	≥ 24 hours	Alive
1877	OP	M	≥ 5	53	21-65	Nairobi	Community	≥ 24 hours	Alive
1878	IP	F	≥ 5	52	21-65	Nairobi	Community	≥ 24 hours	Alive
1879	IP	M	≥ 5	29	21-65	Nairobi	Community	< 24 hours	Alive
1880	IP	M	≥ 5	42	21-65	Nairobi	Community	≥ 24 hours	Alive
1881	OP	M	≥ 5	62	21-65	Nairobi	Community	≥ 24 hours	Alive
1882	IP	F	< 5	2.9	2-5	Nairobi	Community	≥ 24 hours	Alive
1883	OP	M	≥ 5	13	6-14	Nairobi	Community	≥ 24 hours	Alive
1884	OP	M	< 5	3	2-5	Nairobi	Community	≥ 24 hours	Alive
1885	IP	M	≥ 5	20	15-20	Nairobi	Community	≥ 24 hours	Alive
1886	OP	F	≥ 5	35	21-65	Nairobi	Community	≥ 24 hours	Alive
1887	IP	M	≥ 5	33	21-65	Nairobi	Community	≥ 24 hours	Alive
1888	OP	F	≥ 5	7	6-14	Nairobi	Community	≥ 24 hours	Alive
1889	IP	M	≥ 5	40	21-65	Nairobi	Community	≥ 24 hours	Alive
1890	IP	F	≥ 5	31	21-65	Nairobi	Community	≥ 24 hours	Alive
1891	IP	M	≥ 5	39	21-65	Nairobi	Community	≥ 24 hours	Alive
1892	IP	M	≥ 5	22	21-65	Nairobi	Community	≥ 24 hours	Alive
1893	IP	M	≥ 5	39	21-65	Nairobi	Community	≥ 24 hours	Alive
1894	IP	M	≥ 5	49	21-65	Nairobi	Community	≥ 24 hours	Alive
1895	OP	M	≥ 5	26	21-65	Nairobi	Community	≥ 24 hours	Alive
1896	OP	F	≥ 5	40	21-65	Nairobi	Community	< 24 hours	Alive
1897	IP	M	≥ 5	40	21-65	Nairobi	Community	≥ 24 hours	Dead
1898	IP	M	< 5	4	2-5	Nairobi	Community	≥ 24 hours	Alive
1899	OP	M	≥ 5	29	21-65	Nairobi	Community	≥ 24 hours	Alive
1900	IP	M	< 5	4	2-5	Nairobi	Community	≥ 24 hours	Alive
1901	IP	M	≥ 5	36	21-65	Nairobi	Community	≥ 24 hours	Alive
1902	IP	M	≥ 5	21	21-65	Nairobi	Community	≥ 24 hours	Alive
1903	IP	F	≥ 5	28	21-65	Nairobi	Mass gathering	≥ 24 hours	Alive
1904	OP	M	≥ 5	31	21-65	Nairobi	Mass gathering	≥ 24 hours	Alive
1905	OP	M	≥ 5	7	6-14	Nairobi	Mass gathering	< 24 hours	Alive
1906	OP	M	≥ 5	31	21-65	Nairobi	Mass gathering	< 24 hours	Alive
1907	OP	M	≥ 5	37	21-65	Not Nairobi	Mass gathering	< 24 hours	Alive
1908	OP	M	≥ 5	39	21-65	Nairobi	Mass gathering	< 24 hours	Alive
1909	OP	M	≥ 5	38	21-65	Nairobi	Mass gathering	≥ 24 hours	Alive
1910	OP	F	≥ 5	29	21-65	Nairobi	Mass gathering	< 24 hours	Alive
1911	OP	M	≥ 5	26	21-65	Not Nairobi	Mass gathering	< 24 hours	Alive
1912	OP	F	≥ 5	35	21-65	Not Nairobi	Mass gathering	< 24 hours	Alive
1913	OP	F	≥ 5	18	15-20	Nairobi	Mass gathering	≥ 24 hours	Alive
1914	OP	F	≥ 5	18	15-20	Nairobi	Mass gathering	≥ 24 hours	Alive
1915	OP	M	≥ 5	37	21-65	Not Nairobi	Mass gathering	< 24 hours	Alive
1916	OP	M	≥ 5	35	21-65	Nairobi	Community	≥ 24 hours	Alive
1917	OP	M	≥ 5	36	21-65	Nairobi	Community	< 24 hours	Alive
1918	OP	M	≥ 5	18	15-20	Nairobi	Community	< 24 hours	Alive
1919	OP	M	≥ 5	32	21-65	Nairobi	Community	≥ 24 hours	Alive
1920	OP	M	≥ 5	30	21-65	Nairobi	Mass gathering	≥ 24 hours	Alive
1921	OP	M	≥ 5	42	21-65	Nairobi	Mass gathering	≥ 24 hours	Alive
1922	OP	F	≥ 5	38	21-65	Nairobi	Mass gathering	≥ 24 hours	Alive
1923	OP	F	≥ 5	27	21-65	Nairobi	Mass gathering	< 24 hours	Alive
1924	OP	M	≥ 5	32	21-65	Nairobi	Mass gathering	≥ 24 hours	Alive
1925	OP	F	≥ 5	55	21-65	Not Nairobi	Mass gathering	≥ 24 hours	Alive
1926	OP	M	≥ 5	31	21-65	Nairobi	Mass gathering	< 24 hours	Alive
1927	OP	M	≥ 5	43	21-65	Nairobi	Mass gathering	≥ 24 hours	Alive
1928	OP	F	≥ 5	28	21-65	Nairobi	Mass gathering	< 24 hours	Alive
1929	OP	M	≥ 5	21	21-65	Nairobi	Mass gathering	≥ 24 hours	Alive
1930	OP	M	≥ 5	35	21-65	Nairobi	Mass gathering	≥ 24 hours	Alive
1931	OP	M	≥ 5	24	21-65	Nairobi	Mass gathering	≥ 24 hours	Alive
1932	OP	M	< 5	1	<2	Nairobi	Mass gathering	≥ 24 hours	Alive
1933	OP	M	≥ 5	69	>65	Nairobi	Community	≥ 24 hours	Alive
1934	OP	F	≥ 5	28	21-65	Not Nairobi	Community	< 24 hours	Alive
1935	OP	M	≥ 5	74	>65	Nairobi	Community	< 24 hours	Alive
1936	OP	F	≥ 5	43	21-65	Not Nairobi	Community	< 24 hours	Alive
1937	OP	M	≥ 5	27	21-65	Nairobi	Community	< 24 hours	Alive
1938	OP	M	≥ 5	38	21-65	Nairobi	Mass gathering	< 24 hours	Alive
1939	OP	F	≥ 5	63	21-65	Nairobi	Mass gathering	< 24 hours	Alive
1940	OP	M	≥ 5	57	21-65	Nairobi	Mass gathering	< 24 hours	Alive
1941	OP	M	≥ 5	29	21-65	Nairobi	Mass gathering	< 24 hours	Alive
1942	OP	F	≥ 5	18	15-20	Nairobi	Mass gathering	< 24 hours	Alive
1943	OP	M	≥ 5	40	21-65	Nairobi	Mass gathering	< 24 hours	Alive
1944	OP	M	≥ 5	14	6-14	Nairobi	Mass gathering	< 24 hours	Alive
1945	OP	M	< 5	3	2-5	Not Nairobi	Mass gathering	< 24 hours	Alive
1946	OP	F	≥ 5	36	21-65	Nairobi	Mass gathering	< 24 hours	Alive
1947	OP	F	≥ 5	62	21-65	Nairobi	Mass gathering	< 24 hours	Alive
1948	OP	M	≥ 5	54	21-65	Nairobi	Mass gathering	< 24 hours	Alive
1949	OP	F	≥ 5	37	21-65	Nairobi	Mass gathering	< 24 hours	Alive
1950	OP	M	≥ 5	33	21-65	Nairobi	Mass gathering	< 24 hours	Alive
1951	OP	M	≥ 5	35	21-65	Nairobi	Mass gathering	< 24 hours	Alive
1952	OP	M	≥ 5	34	21-65	Not Nairobi	Mass gathering	< 24 hours	Alive
1953	OP	M	≥ 5	47	21-65	Nairobi	Mass gathering	< 24 hours	Alive
1954	OP	M	≥ 5	55	21-65	Not Nairobi	Mass gathering	< 24 hours	Alive
1955	OP	M	≥ 5	38	21-65	Nairobi	Community	< 24 hours	Alive
1956	OP	F	≥ 5	7	6-14	Not Nairobi	Community	< 24 hours	Alive
1957	OP	M	≥ 5	47	21-65	Nairobi	Community	≥ 24 hours	Alive
1958	IP	M	≥ 5	8	6-14	Not Nairobi	Community	< 24 hours	Alive
1959	IP	M	< 5	3	2-5	Not Nairobi	Community	< 24 hours	Alive
1960	IP	M	≥ 5	30	21-65	Not Nairobi	Community	≥ 24 hours	Alive
1961	IP	F	≥ 5	25	21-65	Not Nairobi	Community	≥ 24 hours	Alive
1962	IP	M	≥ 5	28	21-65	Not Nairobi	Community	≥ 24 hours	Alive
1963	IP	M	≥ 5	37	21-65	Not Nairobi	Community	≥ 24 hours	Alive
1964	IP	M	≥ 5	47	21-65	Not Nairobi	Community	< 24 hours	Alive
1965	OP	M	≥ 5	73	>65	Nairobi	Community	< 24 hours	Alive
1966	OP	F	≥ 5	30	21-65	Not Nairobi	Community	≥ 24 hours	Alive
1967	OP	M	≥ 5	13	6-14	Nairobi	Community	< 24 hours	Alive
1968	OP	F	≥ 5	20	15-20	Not Nairobi	Community	≥ 24 hours	Alive
1969	OP	F	≥ 5	21	21-65	Nairobi	Community	≥ 24 hours	Alive
1970	OP	M	≥ 5	45	21-65	Nairobi	Community	≥ 24 hours	Alive
1971	OP	M	≥ 5	50	21-65	Nairobi	Community	≥ 24 hours	Alive
1972	OP	M	≥ 5	26	21-65	Nairobi	Community	≥ 24 hours	Alive
1973	OP	F	≥ 5	29	21-65	Nairobi	Community	≥ 24 hours	Alive
1974	OP	M	≥ 5	29	21-65	Not Nairobi	Community	≥ 24 hours	Alive
1975	OP	M	< 5	2	2-5	Nairobi	Community	≥ 24 hours	Alive
1976	OP	M	≥ 5	30	21-65	Nairobi	Community	≥ 24 hours	Alive
1977	OP	M	≥ 5	35	21-65	Nairobi	Community	≥ 24 hours	Alive
1978	OP	M	≥ 5	26	21-65	Not Nairobi	Community	≥ 24 hours	Alive
1979	OP	F	≥ 5	11	6-14	Nairobi	Community	≥ 24 hours	Alive
1980	OP	F	≥ 5	24	21-65	Nairobi	Community	≥ 24 hours	Alive
1981	OP	F	< 5	1	<2	Nairobi	Community	≥ 24 hours	Alive
1982	OP	F	< 5	3	2-5	Nairobi	Community	≥ 24 hours	Alive
1983	OP	M	≥ 5	52	21-65	Nairobi	Community	≥ 24 hours	Alive
1984	OP	M	≥ 5	22	21-65	Nairobi	Community	≥ 24 hours	Alive
1985	OP	M	≥ 5	22	21-65	Nairobi	Community	≥ 24 hours	Alive
1986	OP	M	≥ 5	30	21-65	Nairobi	Community	≥ 24 hours	Alive
1987	OP	F	≥ 5	40	21-65	Nairobi	Community	≥ 24 hours	Alive
1988	OP	M	≥ 5	23	21-65	Nairobi	Community	≥ 24 hours	Alive
1989	OP	M	≥ 5	39	21-65	Nairobi	Community	≥ 24 hours	Alive
1990	OP	M	≥ 5	32	21-65	Nairobi	Community	≥ 24 hours	Alive
1991	OP	M	≥ 5	25	21-65	Nairobi	Community	≥ 24 hours	Alive
1992	OP	M	≥ 5	19	15-20	Nairobi	Community	≥ 24 hours	Alive
1993	OP	F	≥ 5	63	21-65	Nairobi	Community	≥ 24 hours	Alive
1994	OP	F	≥ 5	34	21-65	Nairobi	Community	≥ 24 hours	Alive
1995	OP	F	≥ 5	51	21-65	Nairobi	Community	≥ 24 hours	Alive
1996	OP	M	≥ 5	53	21-65	Nairobi	Community	≥ 24 hours	Alive
1997	OP	M	≥ 5	63	21-65	Not Nairobi	Community	< 24 hours	Alive
1998	OP	M	≥ 5	37	21-65	Nairobi	Community	≥ 24 hours	Alive
1999	OP	M	≥ 5	34	21-65	Nairobi	Community	≥ 24 hours	Alive
[truncated: 348 more rows]

## Sheet: diagnosis
	Culture	224	9.5441			Isolates	78	34.8214		Serogroup	Biotype	Serotype
	Probable	571	24.3289			No isolates	146	65.1786		O1	El Tor	Ogawa
	Suspected	1552	66.127			Total	224	100
		2347	100
		Frequency
	Drug	Sensitive	Intermediate	Resistant
	Cefotaxime	55.0588	9.17647	13.7647
	Tetracycline	78	0	0
	Chloramphenicol	73	0	4.5625
	Imiperen	7	32	39
	Gentamicin	61	17	0
	Levofloxacin	78	0	0
	Ciprofloxacin	50	0	28
	Piperacillin	50	0	28
	Amikacin	0	0	78
